# Supplementary material for: Upregulated CD58 is associated with clinicopathological characteristics and poor prognosis of patients with pancreatic ductal adenocarcinoma
Source: Cancer Cell Int. 2021 Jun 30;21:327. doi: 10.1186/s12935-021-02037-0 (PMC8243423; doi:10.1186/s12935-021-02037-0)
Supplement: Supplementary file 3 — Additional file 3: Table S1. Genes positively and negatively correlated with CD58 expression. [file 12935_2021_2037_MOESM3_ESM.xlsx]

## Sheet: Sheet1
Query	Statistic	P-value	FDR (BH)	Event_SD	Event_TD
ANXA2P1	0.532324	1e-22	1e-19	178	178
ANXA2	0.626563	1e-22	1e-19	178	178
ANXA3	0.523051	1e-22	1e-19	178	178
AREG	0.537895	1e-22	1e-19	178	178
ASAP2	0.502165	1e-22	1e-19	178	178
B3GNT5	0.491591	1e-22	1e-19	178	178
BEAN	0.539601	1e-22	1e-19	178	178
C19orf33	0.492566	1e-22	1e-19	178	177
CAPNS1	0.499977	1e-22	1e-19	178	178
CD58	1	1e-22	1e-19	178	178
CLIC3	0.504997	1e-22	1e-19	178	178
CLTB	0.523719	1e-22	1e-19	178	178
ELOVL1	0.594586	1e-22	1e-19	178	178
EPS8L1	0.514638	1e-22	1e-19	178	178
GALE	0.495181	1e-22	1e-19	178	178
HSF2	-0.495211	1e-22	1e-19	178	178
INPP4B	0.540776	1e-22	1e-19	178	178
JUP	0.524688	1e-22	1e-19	178	178
KCNN4	0.515753	1e-22	1e-19	178	178
KRT17	0.491464	1e-22	1e-19	178	178
MAL2	0.524515	1e-22	1e-19	178	178
MALL	0.541212	1e-22	1e-19	178	178
METT10D	-0.510235	1e-22	1e-19	178	178
MST1R	0.506499	1e-22	1e-19	178	178
OCIAD2	0.55492	1e-22	1e-19	178	178
PLEC	0.500341	1e-22	1e-19	178	178
PLEK2	0.550704	1e-22	1e-19	178	178
PLEKHN1	0.5437	1e-22	1e-19	178	177
PLK1S1	-0.491968	1e-22	1e-19	178	178
S100A6	0.574955	1e-22	1e-19	178	178
SDCBP2	0.502673	1e-22	1e-19	178	178
SEMA7A	0.515323	1e-22	1e-19	178	178
SERINC2	0.50332	1e-22	1e-19	178	178
SH3BGRL3	0.493185	1e-22	1e-19	178	178
SLC2A1	0.578145	1e-22	1e-19	178	178
ST14	0.503016	1e-22	1e-19	178	178
TACSTD2	0.615854	1e-22	1e-19	178	178
TINAGL1	0.58715	1e-22	1e-19	178	178
TMEM54	0.509642	1e-22	1e-19	178	178
TNFRSF12A	0.550692	1e-22	1e-19	178	178
TNFRSF21	0.500141	1e-22	1e-19	178	178
TSPAN1	0.551536	1e-22	1e-19	178	178
VASP	0.516846	1e-22	1e-19	178	178
VILL	0.492404	1e-22	1e-19	178	178
RHOC	0.640232	6.46337e-22	2.84015e-19	178	178
GJB3	0.624439	1.23916e-20	5.32678e-18	178	175
ANXA2P2	0.618284	3.74543e-20	1.57579e-17	178	178
BCL10	0.593329	2.61312e-18	1.0765e-15	178	178
GJB4	0.592671	2.90819e-18	1.1736e-15	178	171
ITGB6	0.585044	9.87643e-18	3.90593e-15	178	175
CKLF	0.582327	1.51503e-17	5.87415e-15	178	178
AIM1L	0.579714	2.2777e-17	8.66138e-15	178	177
GNG5	0.574453	5.12059e-17	1.91046e-14	178	178
S100A10	0.564801	2.18029e-16	7.98391e-14	178	178
TM4SF1	0.563151	2.78038e-16	9.99622e-14	178	178
KRT19	0.558133	5.77373e-16	2.03875e-13	178	178
SRI	0.556216	7.60865e-16	2.63953e-13	178	178
OSBPL3	0.552202	1.34826e-15	4.59663e-13	178	178
S100A11	0.548339	2.32148e-15	7.78051e-13	178	178
RHBDL2	0.544052	4.20822e-15	1.38689e-12	178	178
ITGB4	0.539648	7.68576e-15	2.49145e-12	178	178
MYOM3	0.537076	1.08831e-14	3.471e-12	178	178
TMEM165	0.536501	1.17587e-14	3.69073e-12	178	178
PVRL4	0.532833	1.9191e-14	5.82741e-12	178	176
RHBDF1	0.532788	1.93059e-14	5.82741e-12	178	178
GNA15	0.532732	1.94502e-14	5.82741e-12	178	178
SPINT1	0.527116	4.07098e-14	1.20149e-11	178	178
KIAA1539	0.526124	4.63144e-14	1.33795e-11	178	178
TAGLN2	0.526062	4.6687e-14	1.33795e-11	178	178
S100A16	0.525173	5.23916e-14	1.47999e-11	178	178
BAIAP2L1	0.524177	5.95904e-14	1.65964e-11	178	178
LEMD1	0.523914	6.16499e-14	1.69315e-11	178	171
BIK	0.521618	8.27889e-14	2.24256e-11	178	178
TMEM44	0.518497	1.23186e-13	3.29174e-11	178	178
HN1	0.516345	1.61632e-13	4.26148e-11	178	178
INF2	0.515985	1.69112e-13	4.40001e-11	178	178
TMPRSS4	0.51507	1.8969e-13	4.87134e-11	178	175
KRT16	0.514113	2.13782e-13	5.41964e-11	178	173
ARL14	0.51333	2.35713e-13	5.9e-11	178	175
B4GALT4	0.490723	2.43799e-13	6.0261e-11	178	178
CABP4	0.511129	3.09745e-13	7.5616e-11	178	177
C1orf170	0.511015	3.14135e-13	7.57525e-11	178	178
MYL12A	0.490549	3.22707e-13	7.68819e-11	178	178
FA2H	0.509023	4.0155e-13	9.45267e-11	178	178
GPR87	0.50882	4.11687e-13	9.57728e-11	178	170
C3orf52	0.508384	4.34259e-13	9.98493e-11	178	178
PERP	0.508021	4.54049e-13	1.032e-10	178	178
MFI2	0.507101	5.08036e-13	1.14158e-10	178	178
ACTN4	0.50696	5.16883e-13	1.14841e-10	178	178
EPHX4	0.506627	5.38299e-13	1.1827e-10	178	178
DMBX1	0.505414	6.23851e-13	1.35561e-10	178	170
TSPO	0.489872	6.49478e-13	1.39595e-10	178	178
TMEM189	0.489513	8.37225e-13	1.78014e-10	178	178
BCL2L15	0.502196	9.20094e-13	1.93552e-10	178	178
IGSF3	0.500732	1.09651e-12	2.28235e-10	178	178
PHLDA2	0.498179	1.4858e-12	3.03042e-10	178	178
SLC16A3	0.498175	1.48655e-12	3.03042e-10	178	178
YWHAZ	0.497428	1.624e-12	3.27683e-10	178	178
ZFYVE21	0.494366	2.32843e-12	4.65074e-10	178	178
SDC4	0.487053	2.42212e-12	4.7895e-10	178	178
MMP28	0.493118	2.69423e-12	5.27483e-10	178	178
AFAP1L2	0.486631	2.75312e-12	5.33728e-10	178	178
SLC35F2	0.486402	2.9419e-12	5.64788e-10	178	178
SLC46A1	-0.491961	3.08244e-12	5.86079e-10	178	178
MGLL	0.490348	3.71599e-12	6.9981e-10	178	178
TMEM92	0.489322	4.1828e-12	7.77938e-10	178	177
AP1S3	0.489267	4.20954e-12	7.77938e-10	178	178
KIAA1328	-0.484914	4.31608e-12	7.90243e-10	178	178
TTC7A	0.488438	4.63054e-12	8.34236e-10	178	178
OVOL1	0.488419	4.64074e-12	8.34236e-10	178	176
GIPC1	0.488301	4.7041e-12	8.38007e-10	178	178
ACSL6	-0.484423	4.83319e-12	8.53317e-10	178	177
MYH16	0.485341	6.59689e-12	1.1544e-09	178	167
LAMB3	0.485229	6.68132e-12	1.15892e-09	178	178
BCAR3	0.482606	7.05734e-12	1.21349e-09	178	178
RAP2B	0.482248	7.55865e-12	1.28849e-09	178	178
SH3RF2	0.483605	8.03252e-12	1.35757e-09	178	176
SLC10A3	0.482694	8.90243e-12	1.49184e-09	178	178
MYL12B	0.481244	9.09283e-12	1.50192e-09	178	178
SMAD3	0.481199	9.16562e-12	1.50192e-09	178	178
LYRM7	-0.481165	9.22135e-12	1.50192e-09	178	178
SDR16C5	0.482339	9.26641e-12	1.50192e-09	178	175
SCML2	-0.480725	9.96372e-12	1.59419e-09	178	177
EVPL	0.480705	9.99691e-12	1.59419e-09	178	178
FBXO10	-0.480588	1.02015e-11	1.61373e-09	178	178
KPNA7	0.481413	1.02827e-11	1.61373e-09	178	173
SEC14L2	0.480429	1.04851e-11	1.63254e-09	178	178
LSR	0.479776	1.17052e-11	1.80828e-09	178	178
PML	0.479842	1.22609e-11	1.87944e-09	178	178
SMURF1	0.478612	1.41312e-11	2.14946e-09	178	178
P2RY2	0.478365	1.46902e-11	2.21744e-09	178	177
CIB1	0.47821	1.50505e-11	2.25461e-09	178	178
C6orf89	-0.478127	1.52457e-11	2.26668e-09	178	178
PSMA5	0.477907	1.57704e-11	2.3272e-09	178	178
ACAT1	-0.477792	1.6051e-11	2.35106e-09	178	178
LRRC8E	0.477656	1.63884e-11	2.38159e-09	178	178
TFAP2A	0.477612	1.65003e-11	2.38159e-09	178	177
PPP1R13L	0.476895	1.70142e-11	2.43796e-09	178	178
LAD1	0.476477	1.78193e-11	2.53495e-09	178	178
KBTBD6	-0.47689	1.83898e-11	2.59743e-09	178	178
EPHA2	0.476769	1.87233e-11	2.62152e-09	178	178
ANXA8L2	0.475979	1.88255e-11	2.62152e-09	178	171
ZDHHC3	0.475833	1.91313e-11	2.64547e-09	178	178
PRSS22	0.476207	2.03305e-11	2.7706e-09	178	177
PITX1	0.475246	2.04099e-11	2.7706e-09	178	176
TRIP10	0.476165	2.04566e-11	2.7706e-09	178	178
KRT7	0.474873	2.12632e-11	2.86026e-09	178	177
FLJ23867	0.474367	2.24794e-11	3.00144e-09	178	178
CYP2U1	-0.474312	2.26163e-11	3.00144e-09	178	178
LGALS3	0.475062	2.39444e-11	3.15651e-09	178	178
GSTP1	0.474843	2.46917e-11	3.23346e-09	178	178
LAMC2	0.473245	2.54204e-11	3.28806e-09	178	178
FAM117A	-0.473237	2.54411e-11	3.28806e-09	178	178
TUBA1C	0.472962	2.62182e-11	3.36649e-09	178	178
WASF3	-0.474162	2.71348e-11	3.45775e-09	178	178
EFNB1	0.474099	2.73736e-11	3.45775e-09	178	178
WFDC2	0.474077	2.74536e-11	3.45775e-09	178	178
RHOD	0.473901	2.81248e-11	3.51987e-09	178	178
SIK3	-0.471141	3.19688e-11	3.9758e-09	178	178
IFI27	0.472722	3.29609e-11	4.06612e-09	178	178
SFN	0.470819	3.31064e-11	4.06612e-09	178	176
PPARG	0.470469	3.43879e-11	4.19745e-09	178	178
TBX15	0.47235	3.46249e-11	4.20045e-09	178	178
SC4MOL	0.470016	3.61178e-11	4.35483e-09	178	178
KLK7	0.469891	3.66075e-11	4.38021e-09	178	172
DOK4	0.471858	3.69287e-11	4.38021e-09	178	178
LIPH	0.469794	3.69927e-11	4.38021e-09	178	178
SMS	0.468668	4.17751e-11	4.91703e-09	178	178
FAM184A	-0.470756	4.25691e-11	4.98084e-09	178	178
ID1	0.470369	4.47174e-11	5.20142e-09	178	178
ACADSB	-0.470273	4.52626e-11	5.23405e-09	178	178
TMC7	0.467317	4.83017e-11	5.55301e-09	178	178
SH2D3A	0.469558	4.9517e-11	5.65915e-09	178	178
TMEM105	0.467033	4.97974e-11	5.65915e-09	178	173
PADI1	0.466976	5.01047e-11	5.66155e-09	178	175
CDH3	0.465796	5.68413e-11	6.38625e-09	178	178
NTF4	0.465654	5.77092e-11	6.44713e-09	178	165
FAM129B	0.46827	5.80524e-11	6.44903e-09	178	178
IL17RE	0.467915	6.06226e-11	6.69693e-09	178	178
STAT5B	-0.467756	6.18088e-11	6.79004e-09	178	178
FAM83A	0.464406	6.59136e-11	7.20098e-09	178	174
REV3L	-0.466958	6.80505e-11	7.39357e-09	178	178
ACOT9	0.466836	6.90461e-11	7.46075e-09	178	178
SESN1	-0.466407	7.26787e-11	7.81059e-09	178	178
ACACB	-0.466041	7.59038e-11	8.11309e-09	178	178
PROM2	0.465915	7.70389e-11	8.19014e-09	178	178
LOC100130093	-0.462494	8.07118e-11	8.53474e-09	178	178
SLC39A11	0.465326	8.25718e-11	8.66275e-09	178	178
RAB39B	-0.465302	8.27986e-11	8.66275e-09	178	177
SEMA4B	0.464689	8.89382e-11	9.25613e-09	178	178
ANGEL1	-0.461508	8.95545e-11	9.27147e-09	178	178
PDLIM7	0.463811	9.84524e-11	1.01396e-08	178	178
ARHGAP27	0.460229	1.02434e-10	1.04835e-08	178	178
HS3ST1	0.46343	1.02852e-10	1.04835e-08	178	178
TNKS1BP1	0.463217	1.05386e-10	1.06867e-08	178	178
LOC100131726	0.459419	1.1149e-10	1.11796e-08	178	154
WNT7A	0.459401	1.11702e-10	1.11796e-08	178	169
TRIM29	0.459381	1.11943e-10	1.11796e-08	178	176
CD151	0.459286	1.13056e-10	1.12341e-08	178	178
SYNE1	-0.459227	1.1376e-10	1.12474e-08	178	178
PCDH1	0.462436	1.15175e-10	1.13307e-08	178	178
COX6B2	0.45848	1.22985e-10	1.20291e-08	178	177
MBOAT2	0.45844	1.23491e-10	1.20291e-08	178	178
NUAK2	-0.461747	1.24491e-10	1.2067e-08	178	178
GJA9	0.461583	1.26803e-10	1.22312e-08	178	178
TXN	0.458078	1.28233e-10	1.23091e-08	178	178
ZNF185	0.46134	1.30297e-10	1.24251e-08	178	178
KRT8	0.457895	1.30698e-10	1.24251e-08	178	178
TTC7B	-0.461174	1.32738e-10	1.25587e-08	178	178
GLS2	-0.461053	1.34548e-10	1.26693e-08	178	178
NET1	0.457435	1.37111e-10	1.28494e-08	178	178
ITPKA	0.457318	1.38788e-10	1.29452e-08	178	177
ANXA1	0.457106	1.41868e-10	1.31704e-08	178	178
KIAA1522	0.460468	1.436e-10	1.32689e-08	178	178
MGC12982	0.456812	1.46272e-10	1.3453e-08	178	178
CRIP1	0.459214	1.64883e-10	1.50944e-08	178	178
RALA	0.45908	1.67322e-10	1.52471e-08	178	178
CLCF1	0.458753	1.73424e-10	1.56891e-08	178	178
CGB8	0.455146	1.73759e-10	1.56891e-08	178	149
ADAM8	0.458578	1.76756e-10	1.58872e-08	178	178
LPCAT4	0.458246	1.83257e-10	1.6397e-08	178	178
EPHB4	0.458046	1.8728e-10	1.66814e-08	178	178
CEP68	-0.456831	2.13513e-10	1.89327e-08	178	178
CORO2A	0.45238	2.30837e-10	2.03775e-08	178	178
EPM2A	-0.455993	2.33545e-10	2.0525e-08	178	178
CYP27C1	0.451496	2.52628e-10	2.21038e-08	178	175
EFNA5	0.454861	2.63358e-10	2.29411e-08	178	178
AGRN	0.45448	2.74156e-10	2.37771e-08	178	178
PKP3	0.454116	2.84855e-10	2.45464e-08	178	178
IL1RN	0.450293	2.8551e-10	2.45464e-08	178	178
B3GNT1	-0.453616	3.00192e-10	2.5697e-08	178	178
EREG	0.449532	3.08401e-10	2.62859e-08	178	174
STXBP2	0.449188	3.19317e-10	2.70995e-08	178	178
CBX7	-0.452578	3.34527e-10	2.82689e-08	178	178
JMY	-0.448684	3.36007e-10	2.82732e-08	178	178
ITGA3	0.452131	3.504e-10	2.93594e-08	178	178
CD55	0.448181	3.53518e-10	2.94956e-08	178	178
GTF2B	0.447802	3.67271e-10	3.0449e-08	178	178
C20orf132	-0.451656	3.68024e-10	3.0449e-08	178	178
BHLHB9	-0.451003	3.93644e-10	3.2433e-08	178	178
STIL	0.446958	3.99791e-10	3.28028e-08	178	178
LDHA	0.450705	4.05873e-10	3.31642e-08	178	178
ABLIM3	0.446485	4.19244e-10	3.41157e-08	178	178
GPLD1	-0.446117	4.34998e-10	3.52527e-08	178	178
KCP	0.445805	4.48786e-10	3.61859e-08	178	178
IL18	0.445774	4.50173e-10	3.61859e-08	178	178
FUT3	0.449516	4.58338e-10	3.66661e-08	178	177
FAM82A2	0.445562	4.59856e-10	3.66661e-08	178	178
GPR172A	0.445453	4.64871e-10	3.69171e-08	178	178
S100A2	0.445001	4.86343e-10	3.84678e-08	178	177
CGB5	0.444915	4.90539e-10	3.86451e-08	178	162
PLD6	-0.44485	4.93729e-10	3.87421e-08	178	178
MYEOV	0.444458	5.13378e-10	4.01247e-08	178	176
EIF4B	-0.444175	5.2805e-10	4.11089e-08	178	178
TMEM50A	0.443936	5.40764e-10	4.19336e-08	178	178
SAMD9	0.443723	5.52325e-10	4.25642e-08	178	178
LOC253724	-0.443707	5.53201e-10	4.25642e-08	178	176
CD99L2	-0.443438	5.68205e-10	4.34522e-08	178	178
TFG	0.447356	5.70238e-10	4.34522e-08	178	178
RAB11A	0.443383	5.71334e-10	4.34522e-08	178	178
CREBL2	-0.44726	5.7575e-10	4.36203e-08	178	178
WDR35	-0.442646	6.14636e-10	4.63886e-08	178	178
ZNF407	-0.446309	6.33296e-10	4.74954e-08	178	178
C8orf73	0.446296	6.34104e-10	4.74954e-08	178	178
CGB	0.442234	6.40201e-10	4.77711e-08	178	164
C1orf113	0.446101	6.46617e-10	4.80685e-08	178	178
CDCP1	0.441763	6.70683e-10	4.96708e-08	178	178
CLIC1	0.445586	6.80654e-10	5.01493e-08	178	178
GJB5	0.441591	6.82217e-10	5.01493e-08	178	175
NQO1	0.445345	6.97119e-10	5.1055e-08	178	178
PIAS2	-0.44131	7.01359e-10	5.11759e-08	178	178
LRRC8A	0.440789	7.38322e-10	5.354e-08	178	178
IGSF9	0.440777	7.39173e-10	5.354e-08	178	177
TNFRSF10B	0.444601	7.5054e-10	5.41649e-08	178	178
PDCD10	0.440577	7.53848e-10	5.42058e-08	178	178
SSH3	0.444426	7.63603e-10	5.46898e-08	178	178
PPP3CB	-0.440413	7.66111e-10	5.46898e-08	178	178
DNTTIP1	0.440264	7.77473e-10	5.53013e-08	178	178
F11R	0.444181	7.82286e-10	5.54442e-08	178	178
NMNAT3	-0.444064	7.91374e-10	5.58879e-08	178	178
RNF7	0.443875	8.06291e-10	5.64066e-08	178	178
CST6	0.439888	8.06647e-10	5.64066e-08	178	175
SCEL	0.43988	8.07276e-10	5.64066e-08	178	174
CDA	0.443735	8.17524e-10	5.69216e-08	178	178
UNC13D	0.439672	8.2398e-10	5.71697e-08	178	178
SDK1	-0.443432	8.42197e-10	5.80347e-08	178	178
RAC1	0.439447	8.42316e-10	5.80347e-08	178	178
MBLAC2	-0.439251	8.58628e-10	5.89532e-08	178	178
ERBB2	0.43891	8.87819e-10	6.07465e-08	178	178
CSTB	0.438574	9.17491e-10	6.25603e-08	178	178
CMTM1	0.44252	9.21091e-10	6.25899e-08	178	178
RHOF	0.442439	9.28407e-10	6.28709e-08	178	178
SMOX	0.44186	9.82405e-10	6.63006e-08	178	178
SETBP1	-0.437823	9.87266e-10	6.6402e-08	178	178
NMU	0.437747	9.94581e-10	6.65017e-08	178	169
FGFBP1	0.437738	9.95474e-10	6.65017e-08	178	170
TES	0.44143	1.02442e-09	6.82049e-08	178	178
CLDN4	0.437158	1.05334e-09	6.98951e-08	178	178
CGB7	0.43697	1.07278e-09	7.09468e-08	178	166
CTSL2	0.440905	1.07811e-09	7.10619e-08	178	178
FAM108C1	0.440834	1.08548e-09	7.13102e-08	178	178
C9orf89	0.436569	1.11542e-09	7.30339e-08	178	178
EPHX2	-0.440039	1.17246e-09	7.65153e-08	178	178
TAF9B	-0.435987	1.1802e-09	7.67672e-08	178	178
SDC1	0.435902	1.18988e-09	7.71429e-08	178	178
PTK6	0.43953	1.23146e-09	7.95779e-08	178	178
EZR	0.439356	1.25234e-09	8.05443e-08	178	178
PTPRS	-0.435355	1.25456e-09	8.05443e-08	178	178
WFDC3	0.434525	1.35939e-09	8.68021e-08	178	176
ANKRD22	0.438492	1.36081e-09	8.68021e-08	178	178
ASB8	-0.434295	1.38985e-09	8.81192e-08	178	178
PRKAR2B	-0.438264	1.39085e-09	8.81192e-08	178	178
FAM110A	0.438234	1.39483e-09	8.81192e-08	178	178
RFXAP	-0.438194	1.40024e-09	8.81795e-08	178	178
RRAS	0.438026	1.42297e-09	8.93264e-08	178	178
C5	-0.433992	1.43105e-09	8.95492e-08	178	178
ANXA8	0.433746	1.46531e-09	9.14039e-08	178	174
ADAMTSL5	0.437681	1.47068e-09	9.14504e-08	178	177
MSLN	0.437526	1.49267e-09	9.2527e-08	178	177
PSORS1C2	0.433433	1.51005e-09	9.33115e-08	178	170
C11orf86	0.433336	1.52416e-09	9.36794e-08	178	170
GSTA4	-0.437298	1.52548e-09	9.36794e-08	178	178
KIAA1609	0.437145	1.54794e-09	9.47643e-08	178	178
PGAP1	-0.437004	1.5688e-09	9.57451e-08	178	178
CELSR1	0.436594	1.63136e-09	9.91275e-08	178	178
CAP1	0.43261	1.63424e-09	9.91275e-08	178	178
TTYH3	0.432253	1.69097e-09	1.02255e-07	178	178
ANXA2P3	0.432191	1.70103e-09	1.02549e-07	178	176
RAD54L	0.431964	1.73849e-09	1.04406e-07	178	178
ARRDC1	0.43194	1.74239e-09	1.04406e-07	178	178
VANGL1	0.431896	1.74985e-09	1.04537e-07	178	178
CATSPER1	0.431575	1.80439e-09	1.0747e-07	178	176
FICD	-0.434706	1.95072e-09	1.15836e-07	178	178
KLHL15	-0.430717	1.95825e-09	1.15935e-07	178	178
MACC1	0.4345	1.98906e-09	1.17308e-07	178	178
SERPINB5	0.430531	1.9933e-09	1.17308e-07	178	174
CAPZA1	0.434383	2.01111e-09	1.18005e-07	178	178
HBXIP	0.430276	2.04227e-09	1.19479e-07	178	178
RGMB	-0.434049	2.07536e-09	1.21057e-07	178	178
C21orf129	0.430067	2.08309e-09	1.2115e-07	178	164
CDCA8	0.4339	2.10464e-09	1.21858e-07	178	178
2021-03-08	-0.429944	2.10759e-09	1.21858e-07	178	178
SLC39A4	0.433844	2.11561e-09	1.21965e-07	178	178
CTNNA1	0.429681	2.16103e-09	1.24222e-07	178	178
C12orf70	0.429145	2.2737e-09	1.30319e-07	178	175
KLK6	0.428848	2.33863e-09	1.33653e-07	178	172
FOXL1	0.432734	2.34783e-09	1.33792e-07	178	178
TRIM47	0.428592	2.39586e-09	1.36137e-07	178	178
MPZL2	0.432323	2.4397e-09	1.38231e-07	178	178
B3GNT3	0.432	2.51446e-09	1.4206e-07	178	178
PRELID2	0.431846	2.55063e-09	1.43693e-07	178	178
MVP	0.431755	2.57247e-09	1.44512e-07	178	178
HDAC1	0.427795	2.58343e-09	1.44691e-07	178	178
CGB1	0.427767	2.5903e-09	1.44691e-07	178	116
WDR7	-0.431557	2.62032e-09	1.45892e-07	178	178
C11orf9	0.431532	2.62655e-09	1.45892e-07	178	178
MARCKSL1	0.42756	2.64121e-09	1.46295e-07	178	178
LIFR	-0.431319	2.67907e-09	1.47978e-07	178	178
TSHZ1	-0.427134	2.74956e-09	1.51448e-07	178	178
PON2	0.430759	2.82202e-09	1.55008e-07	178	178
KIAA2022	-0.426813	2.83369e-09	1.5519e-07	178	176
ISCU	-0.426774	2.84414e-09	1.5519e-07	178	178
SULT2B1	0.430657	2.84889e-09	1.5519e-07	178	177
GNG7	-0.430563	2.87373e-09	1.56113e-07	178	178
ANUBL1	-0.430321	2.93906e-09	1.59225e-07	178	178
FAM83H	0.430259	2.9559e-09	1.597e-07	178	178
LRRTM2	-0.42627	2.98223e-09	1.60499e-07	178	176
ITPR1	-0.430146	2.98693e-09	1.60499e-07	178	178
RAB39	-0.426147	3.01665e-09	1.61657e-07	178	170
LOC100216001	0.425795	3.1181e-09	1.66641e-07	178	171
FXYD3	0.429614	3.13751e-09	1.67227e-07	178	178
C6orf132	0.429536	3.1604e-09	1.67994e-07	178	177
RAB8A	0.425522	3.1988e-09	1.69579e-07	178	178
ARHGEF16	0.429327	3.22181e-09	1.70343e-07	178	178
RAET1L	0.425186	3.30116e-09	1.74072e-07	178	165
KRT18	0.428848	3.36716e-09	1.7708e-07	178	178
WBSCR26	0.428736	3.4023e-09	1.78454e-07	178	177
KCNN3	-0.42455	3.50314e-09	1.83257e-07	178	178
GPRC5A	0.428331	3.53118e-09	1.84236e-07	178	178
CDR2L	0.424391	3.55572e-09	1.84605e-07	178	178
CEP120	-0.42825	3.55751e-09	1.84605e-07	178	178
FOXRED2	-0.424359	3.56625e-09	1.84605e-07	178	178
MFSD10	0.423666	3.80408e-09	1.96402e-07	178	178
C14orf33	-0.423376	3.9083e-09	2.01257e-07	178	178
FER1L4	0.42704	3.97497e-09	2.04159e-07	178	178
CDC20	0.423066	4.02274e-09	2.06077e-07	178	178
TMEM49	0.422922	4.07695e-09	2.08314e-07	178	178
CAPN2	0.426701	4.09977e-09	2.0894e-07	178	178
SLFN13	0.422758	4.13936e-09	2.10416e-07	178	178
NRG2	-0.422586	4.20577e-09	2.13243e-07	178	173
SFXN3	0.426152	4.31029e-09	2.17984e-07	178	178
INSIG2	0.421896	4.4837e-09	2.26175e-07	178	178
SLC41A1	-0.421789	4.52842e-09	2.2785e-07	178	178
TRPV4	0.42149	4.65548e-09	2.33648e-07	178	178
UHRF1	0.424859	4.84814e-09	2.42702e-07	178	178
IRAK2	0.424827	4.86219e-09	2.4279e-07	178	178
HDHD2	-0.420826	4.94982e-09	2.46544e-07	178	178
C1orf93	0.424322	5.08943e-09	2.5286e-07	178	178
FGFR1	-0.42425	5.12285e-09	2.53883e-07	178	178
SLC44A2	0.424027	5.22741e-09	2.58417e-07	178	178
PLAUR	0.423916	5.27994e-09	2.60363e-07	178	178
CRY2	-0.423535	5.46467e-09	2.68802e-07	178	178
SRD5A3	0.423388	5.53752e-09	2.71709e-07	178	178
SMCR8	-0.423346	5.55881e-09	2.72079e-07	178	178
HES1	0.423188	5.63826e-09	2.75286e-07	178	178
ARSG	-0.423001	5.73417e-09	2.78929e-07	178	178
KRT15	0.419214	5.74108e-09	2.78929e-07	178	177
SFTA2	0.419062	5.82147e-09	2.82141e-07	178	171
TP53I3	0.418963	5.87483e-09	2.84031e-07	178	178
GPRASP2	-0.422563	5.96483e-09	2.87679e-07	178	178
ALS2CL	0.418623	6.06041e-09	2.91578e-07	178	178
FAM46C	-0.418596	6.07578e-09	2.91608e-07	178	178
LASS4	-0.422269	6.1243e-09	2.93225e-07	178	178
SLC8A3	-0.418391	6.19069e-09	2.95688e-07	178	175
ULK2	-0.418301	6.24191e-09	2.97416e-07	178	178
OASL	0.42195	6.30228e-09	2.99537e-07	178	178
KIAA1632	-0.421924	6.31673e-09	2.99537e-07	178	178
PFKM	-0.418014	6.40791e-09	3.03134e-07	178	178
AMIGO2	0.421737	6.42367e-09	3.03154e-07	178	178
RABEP1	-0.421395	6.62384e-09	3.11857e-07	178	178
RGL1	-0.421327	6.66433e-09	3.13018e-07	178	178
ANXA5	0.417542	6.68991e-09	3.13475e-07	178	178
PPP1R3G	0.420995	6.86516e-09	3.20926e-07	178	178
C17orf51	-0.416668	7.2449e-09	3.37879e-07	178	178
KCNB1	-0.415872	7.7885e-09	3.62041e-07	178	167
STYK1	0.415856	7.7996e-09	3.62041e-07	178	176
RALB	0.41945	7.87867e-09	3.64854e-07	178	178
ELMO2	-0.419309	7.97762e-09	3.67881e-07	178	178
F3	0.415592	7.989e-09	3.67881e-07	178	178
SLC22A18AS	0.415569	8.00552e-09	3.67881e-07	178	178
GPR155	-0.419252	8.01844e-09	3.67881e-07	178	178
SLC22A18	0.419205	8.05185e-09	3.68558e-07	178	178
PRSS8	0.415425	8.11044e-09	3.70383e-07	178	178
DIS3L	-0.415382	8.14256e-09	3.70993e-07	178	178
CTTN	0.415286	8.21351e-09	3.73366e-07	178	178
SPATS2L	0.418531	8.54833e-09	3.87694e-07	178	178
EFNA4	0.418465	8.59843e-09	3.89074e-07	178	178
CASC3	-0.418262	8.75372e-09	3.95197e-07	178	178
GNL2	0.414444	8.86325e-09	3.9923e-07	178	178
GTF2IRD1	0.41802	8.94363e-09	4.01779e-07	178	178
SRC	0.417999	8.96047e-09	4.01779e-07	178	178
TRAF4	0.414239	9.02914e-09	4.03593e-07	178	178
CLGN	-0.417896	9.04176e-09	4.03593e-07	178	177
COL17A1	0.41765	9.24113e-09	4.11563e-07	178	178
HTATIP2	0.417599	9.2829e-09	4.12495e-07	178	178
RAD51	0.417511	9.35468e-09	4.14752e-07	178	178
PKMYT1	0.416764	9.9914e-09	4.41991e-07	178	178
AKAP6	-0.416698	1.00496e-08	4.43573e-07	178	178
PRR15	0.416656	1.00873e-08	4.44246e-07	178	178
CNST	-0.41655	1.01822e-08	4.47428e-07	178	178
NOVA1	-0.41636	1.03532e-08	4.53935e-07	178	178
FAM38A	0.416252	1.04525e-08	4.57272e-07	178	178
CCDC120	0.416198	1.05014e-08	4.584e-07	178	178
SNX7	0.412223	1.0825e-08	4.71482e-07	178	178
TTC21B	-0.412056	1.09883e-08	4.77545e-07	178	178
C3orf18	-0.415558	1.11087e-08	4.81348e-07	178	178
CC2D1B	0.411919	1.11245e-08	4.81348e-07	178	178
DNAJC27	-0.415492	1.11732e-08	4.82398e-07	178	178
TGFA	0.411746	1.12976e-08	4.86707e-07	178	178
WNK3	-0.411586	1.14606e-08	4.92655e-07	178	175
THTPA	-0.411533	1.15148e-08	4.93654e-07	178	178
TGIF1	0.415109	1.15544e-08	4.93654e-07	178	178
AHNAK2	0.415105	1.15587e-08	4.93654e-07	178	178
CGN	0.415009	1.1656e-08	4.96222e-07	178	178
EML5	-0.414996	1.1669e-08	4.96222e-07	178	178
CLASP2	-0.411349	1.1706e-08	4.96727e-07	178	178
KIAA0101	0.411292	1.17663e-08	4.98216e-07	178	178
PMEPA1	0.414792	1.18794e-08	5.01931e-07	178	178
PKM2	0.411128	1.19399e-08	5.03411e-07	178	178
BAI3	-0.410959	1.21219e-08	5.09998e-07	178	175
TMC6	0.410597	1.25195e-08	5.24752e-07	178	178
LMO4	0.414186	1.25257e-08	5.24752e-07	178	178
TTLL11	-0.414128	1.25886e-08	5.26275e-07	178	178
FAM125B	-0.413847	1.29008e-08	5.38186e-07	178	178
ATP6V1G2	-0.413781	1.29752e-08	5.4015e-07	178	178
ZDHHC15	-0.410094	1.30939e-08	5.43946e-07	178	178
MYH14	0.410005	1.31982e-08	5.47132e-07	178	178
COL7A1	0.413543	1.32473e-08	5.48019e-07	178	178
ZNF37A	-0.409758	1.34916e-08	5.55937e-07	178	178
ZKSCAN2	-0.41333	1.3495e-08	5.55937e-07	178	178
CNIH4	0.409722	1.35349e-08	5.56421e-07	178	178
C16orf5	-0.413245	1.35953e-08	5.56899e-07	178	178
TSPAN15	0.413239	1.36028e-08	5.56899e-07	178	178
FANCA	0.41316	1.36963e-08	5.59567e-07	178	178
UBE2D4	-0.413017	1.38671e-08	5.65377e-07	178	178
TMSB10	0.412954	1.39442e-08	5.67353e-07	178	178
ABTB2	0.412896	1.4014e-08	5.69021e-07	178	178
PRPF8	-0.412841	1.40815e-08	5.70591e-07	178	178
NCOA1	-0.409235	1.41334e-08	5.71521e-07	178	178
C6orf162	-0.412649	1.43177e-08	5.7779e-07	178	178
EPS8L3	0.409041	1.43793e-08	5.79097e-07	178	176
PRKCE	-0.408873	1.45954e-08	5.86604e-07	178	178
EFHD2	0.41226	1.48096e-08	5.93037e-07	178	178
RNF149	0.408704	1.48154e-08	5.93037e-07	178	178
C9orf140	0.408624	1.49209e-08	5.95003e-07	178	178
FAM172A	-0.41217	1.49247e-08	5.95003e-07	178	178
TRPM4	0.412143	1.49605e-08	5.95231e-07	178	178
PLP2	0.411968	1.51884e-08	6.03083e-07	178	178
SERPINI1	-0.411722	1.55164e-08	6.14873e-07	178	178
RHBDF2	0.407965	1.58171e-08	6.24714e-07	178	178
KCNK1	0.411492	1.58279e-08	6.24714e-07	178	178
C2orf42	-0.407841	1.59921e-08	6.29714e-07	178	178
SALL2	-0.411353	1.60183e-08	6.29714e-07	178	178
HELQ	-0.411251	1.61603e-08	6.34036e-07	178	178
RAD51L3	-0.407615	1.63135e-08	6.38777e-07	178	178
ZHX3	-0.407401	1.66251e-08	6.49693e-07	178	178
MYCBP	0.407244	1.68568e-08	6.55139e-07	178	178
C12orf36	0.407244	1.68574e-08	6.55139e-07	178	171
PTGES	0.410758	1.68638e-08	6.55139e-07	178	178
RHOV	0.410604	1.70881e-08	6.62549e-07	178	178
TK1	0.407	1.72236e-08	6.66496e-07	178	178
CKS2	0.410351	1.7465e-08	6.74516e-07	178	178
PSEN1	0.410315	1.75195e-08	6.74516e-07	178	178
KLF5	0.406798	1.75332e-08	6.74516e-07	178	178
LOC401431	-0.410058	1.79122e-08	6.87758e-07	178	178
FLJ36777	-0.409915	1.81332e-08	6.94895e-07	178	177
SIRT7	0.406283	1.83466e-08	7.01713e-07	178	178
CAPG	0.406216	1.84551e-08	7.0402e-07	178	178
PACSIN1	-0.409696	1.84781e-08	7.0402e-07	178	178
GEMIN5	-0.406133	1.85899e-08	7.06916e-07	178	178
C2orf3	-0.406107	1.86334e-08	7.0721e-07	178	178
NAP1L2	-0.409575	1.86717e-08	7.07306e-07	178	178
KIF2C	0.40593	1.89252e-08	7.15539e-07	178	178
CACNB3	0.405869	1.90263e-08	7.17988e-07	178	178
SLPI	0.40924	1.9215e-08	7.23728e-07	178	178
XDH	0.409215	1.92571e-08	7.23937e-07	178	177
MOV10	0.405674	1.93544e-08	7.26211e-07	178	178
C9orf91	-0.40551	1.96365e-08	7.35401e-07	178	178
PPP1CA	0.405461	1.9721e-08	7.37169e-07	178	178
CERK	-0.405319	1.99668e-08	7.44173e-07	178	178
SARM1	-0.40531	1.99836e-08	7.44173e-07	178	178
FGD6	0.408696	2.01336e-08	7.4835e-07	178	178
ZNF271	-0.405095	2.03632e-08	7.55463e-07	178	178
ITGB5	0.405021	2.04965e-08	7.58984e-07	178	178
UBE2CBP	-0.40837	2.07026e-08	7.65185e-07	178	178
SPOP	-0.404882	2.0747e-08	7.65395e-07	178	178
TSPAN33	-0.404701	2.10777e-08	7.76145e-07	178	178
NRXN1	-0.404529	2.13983e-08	7.86485e-07	178	178
LRIG1	-0.40443	2.15842e-08	7.91847e-07	178	178
CGB2	0.404265	2.18972e-08	8.01842e-07	178	134
FBXO9	-0.404121	2.21748e-08	8.10507e-07	178	178
PCNX	-0.404075	2.22627e-08	8.10611e-07	178	178
TMEM41A	0.404075	2.22627e-08	8.10611e-07	178	178
ZNF568	-0.4075	2.23006e-08	8.10611e-07	178	178
GPR115	0.403747	2.29107e-08	8.3126e-07	178	177
CYBA	0.407121	2.30325e-08	8.34148e-07	178	178
CASP6	0.403571	2.3265e-08	8.41027e-07	178	178
PFKP	0.406891	2.34878e-08	8.47531e-07	178	178
PPP4C	0.40684	2.35901e-08	8.49067e-07	178	178
SASH1	-0.403399	2.36162e-08	8.49067e-07	178	178
TNIP1	0.403234	2.39579e-08	8.59788e-07	178	178
DIRAS1	-0.406547	2.41869e-08	8.66434e-07	178	178
DGKA	0.406476	2.43317e-08	8.70047e-07	178	178
CITED2	-0.402953	2.45503e-08	8.76278e-07	178	178
SOX5	-0.402879	2.47103e-08	8.804e-07	178	178
RARG	0.406208	2.48925e-08	8.85296e-07	178	178
KIAA1826	-0.402725	2.50417e-08	8.89004e-07	178	178
S100P	0.405989	2.53601e-08	8.98693e-07	178	177
UNC119B	-0.405808	2.57523e-08	9.10961e-07	178	178
TSPAN7	-0.405766	2.58455e-08	9.12622e-07	178	178
ZNF582	-0.405651	2.60986e-08	9.19916e-07	178	178
STRA6	0.405334	2.68093e-08	9.43286e-07	178	178
STX19	0.401834	2.70562e-08	9.49474e-07	178	176
MDFI	0.405215	2.70812e-08	9.49474e-07	178	178
ARHGEF5	0.40517	2.71838e-08	9.51386e-07	178	178
TECTA	-0.405119	2.73016e-08	9.5382e-07	178	177
MOCS1	-0.404985	2.76131e-08	9.63e-07	178	178
UGT1A9	0.40157	2.76825e-08	9.63722e-07	178	158
UBA6	0.4048	2.80488e-08	9.74758e-07	178	178
MLF1IP	0.401353	2.82074e-08	9.78549e-07	178	178
POU5F1	0.404704	2.82768e-08	9.79238e-07	178	177
CAPN8	0.404591	2.85476e-08	9.86887e-07	178	178
MMP7	0.40117	2.86575e-08	9.88959e-07	178	176
KCNA7	0.40114	2.87322e-08	9.8981e-07	178	146
DDX60L	0.404478	2.88208e-08	9.91136e-07	178	178
TBC1D9	-0.401041	2.89783e-08	9.94821e-07	178	178
HLF	-0.404244	2.93961e-08	1.00741e-06	178	178
CDHR2	0.400848	2.94673e-08	1.00811e-06	178	177
MPP2	-0.400609	3.00801e-08	1.02729e-06	178	178
ABCC3	0.403704	3.07667e-08	1.04893e-06	178	178
ZNF24	-0.403585	3.10771e-08	1.05769e-06	178	178
RCC2	0.400114	3.13938e-08	1.06663e-06	178	178
GGA2	-0.403429	3.14862e-08	1.06706e-06	178	178
LMO7	0.403419	3.15144e-08	1.06706e-06	178	178
IQGAP3	0.403323	3.17694e-08	1.07386e-06	178	178
FXR2	-0.4033	3.1832e-08	1.07414e-06	178	178
TMOD2	-0.399808	3.22305e-08	1.08573e-06	178	178
MED15	0.399778	3.2315e-08	1.08673e-06	178	178
MYST4	-0.399713	3.24949e-08	1.09021e-06	178	178
RHPN2	0.403042	3.25288e-08	1.09021e-06	178	178
SIDT2	-0.399596	3.28262e-08	1.09832e-06	178	178
OTUD7A	-0.402846	3.30683e-08	1.10455e-06	178	178
SEC11C	-0.39942	3.33256e-08	1.11127e-06	178	178
KIF23	0.402731	3.3389e-08	1.11151e-06	178	178
ZNF542	-0.402683	3.35265e-08	1.11421e-06	178	178
C1orf116	0.40264	3.36465e-08	1.11632e-06	178	178
SOBP	-0.402612	3.37247e-08	1.11704e-06	178	178
DTX2	0.399226	3.38856e-08	1.12049e-06	178	178
EIF3L	-0.402478	3.41063e-08	1.12591e-06	178	178
PDZK1IP1	0.402419	3.42772e-08	1.12839e-06	178	178
DNAJC18	-0.402412	3.42956e-08	1.12839e-06	178	178
RRM2	0.402338	3.45105e-08	1.13357e-06	178	178
CAMK2N1	0.402159	3.50316e-08	1.14878e-06	178	178
TMBIM1	0.398529	3.59744e-08	1.17774e-06	178	178
PKD1L2	0.398492	3.60907e-08	1.17842e-06	178	175
UCN2	0.398475	3.61434e-08	1.17842e-06	178	175
C8orf31	0.401776	3.61738e-08	1.17842e-06	178	177
POLD4	0.398427	3.62901e-08	1.18026e-06	178	178
LPCAT2	0.401534	3.69156e-08	1.19863e-06	178	178
ALDH3B1	0.401502	3.70143e-08	1.19987e-06	178	178
BID	0.401321	3.75783e-08	1.21557e-06	178	178
TNNI2	0.398007	3.76215e-08	1.21557e-06	178	174
CAPN1	0.397967	3.77505e-08	1.21775e-06	178	178
PARP3	0.401236	3.78466e-08	1.21886e-06	178	178
SPACA4	0.39783	3.81936e-08	1.22803e-06	178	176
MAPT	-0.397771	3.8388e-08	1.23052e-06	178	178
UNC93B1	0.401063	3.83955e-08	1.23052e-06	178	178
PRLR	-0.40098	3.86625e-08	1.23707e-06	178	178
NCAPG	0.400927	3.88346e-08	1.24057e-06	178	178
XKR4	-0.397433	3.95119e-08	1.26017e-06	178	156
HCFC2	-0.39724	4.01703e-08	1.27911e-06	178	178
ID4	-0.400444	4.04313e-08	1.28535e-06	178	178
CYP2C18	0.397069	4.07619e-08	1.29378e-06	178	176
DHX57	-0.396703	4.20533e-08	1.33263e-06	178	178
MAST2	0.396545	4.26221e-08	1.34849e-06	178	178
TBC1D2	0.399759	4.28048e-08	1.35211e-06	178	178
PYCARD	0.399563	4.35072e-08	1.37211e-06	178	178
CHD6	-0.396266	4.36457e-08	1.37428e-06	178	178
AMIGO1	-0.395741	4.56403e-08	1.4348e-06	178	178
SLC25A42	-0.395669	4.59175e-08	1.44123e-06	178	178
RAB25	0.398887	4.60213e-08	1.44219e-06	178	178
ECT2	0.398855	4.61433e-08	1.44373e-06	178	178
ANLN	0.398795	4.63718e-08	1.44859e-06	178	178
KCNK6	0.398697	4.67495e-08	1.45808e-06	178	178
SH3D20	0.398674	4.68403e-08	1.45861e-06	178	177
TSPYL1	-0.395363	4.71275e-08	1.46467e-06	178	178
TICAM1	0.395349	4.71828e-08	1.46467e-06	178	178
NUTF2	0.39531	4.73407e-08	1.46726e-06	178	178
ARF6	0.398506	4.74972e-08	1.46981e-06	178	178
RPRD1A	-0.39515	4.79857e-08	1.48132e-06	178	178
GPRASP1	-0.398374	4.8019e-08	1.48132e-06	178	178
ADAP1	0.39498	4.86831e-08	1.49947e-06	178	178
GDAP1	-0.394898	4.90222e-08	1.50757e-06	178	178
ISG20	0.397976	4.96262e-08	1.52377e-06	178	178
RPS6KA4	0.397927	4.98274e-08	1.52758e-06	178	178
HERC1	-0.397865	5.00823e-08	1.53301e-06	178	178
PIAS3	0.397831	5.02234e-08	1.53448e-06	178	178
TRIM16	0.394598	5.02854e-08	1.53448e-06	178	178
BCL9L	0.397591	5.1231e-08	1.56093e-06	178	178
PEX13	0.394349	5.13556e-08	1.56232e-06	178	178
UGT1A10	0.394317	5.14941e-08	1.56412e-06	178	169
ATRNL1	-0.397337	5.23132e-08	1.58497e-06	178	177
DHRS3	0.397331	5.23407e-08	1.58497e-06	178	178
RTKN2	0.394088	5.24977e-08	1.58729e-06	178	178
DLGAP5	0.394028	5.27665e-08	1.59298e-06	178	178
C4orf26	0.393814	5.37269e-08	1.61727e-06	178	124
CBX6	-0.393804	5.37723e-08	1.61727e-06	178	178
LOC100286844	-0.393786	5.38545e-08	1.61727e-06	178	178
SLC16A4	0.393777	5.3898e-08	1.61727e-06	178	178
SPAG17	0.39365	5.44769e-08	1.62782e-06	178	176
NOG	0.393648	5.44867e-08	1.62782e-06	178	177
IPO5	-0.393646	5.44965e-08	1.62782e-06	178	178
SYT8	0.39358	5.48021e-08	1.63374e-06	178	172
PSIP1	-0.396761	5.48601e-08	1.63374e-06	178	178
USP13	-0.393518	5.50865e-08	1.63802e-06	178	178
SHB	0.393447	5.54186e-08	1.64542e-06	178	178
LYPLA2	0.393382	5.57226e-08	1.65196e-06	178	178
ELF3	0.396529	5.59177e-08	1.65527e-06	178	178
ZNF569	-0.396388	5.65676e-08	1.672e-06	178	178
OIP5	0.396337	5.68058e-08	1.67653e-06	178	178
PAIP2	-0.396318	5.68953e-08	1.67667e-06	178	178
CDADC1	-0.393108	5.70263e-08	1.67803e-06	178	178
ARHGAP32	0.396201	5.74455e-08	1.68786e-06	178	178
CDCA4	0.392814	5.84524e-08	1.71453e-06	178	178
ZC3H10	-0.392799	5.85267e-08	1.71453e-06	178	178
MAPK10	-0.395922	5.87765e-08	1.7193e-06	178	178
USP2	-0.395663	6.00427e-08	1.75374e-06	178	178
CXorf26	0.392404	6.05015e-08	1.76454e-06	178	178
FANK1	0.395237	6.21754e-08	1.81069e-06	178	178
ATP1A3	-0.392016	6.25067e-08	1.81766e-06	178	178
VAMP2	-0.391807	6.36097e-08	1.84702e-06	178	178
ARPC1B	0.394893	6.3956e-08	1.85435e-06	178	178
ACY1	0.394831	6.42799e-08	1.86056e-06	178	178
TUFT1	0.394816	6.43583e-08	1.86056e-06	178	178
JMJD5	-0.391597	6.47417e-08	1.86891e-06	178	178
C11orf46	-0.391548	6.50089e-08	1.87389e-06	178	178
LOC282997	-0.391441	6.55955e-08	1.88804e-06	178	178
PREPL	-0.391403	6.58015e-08	1.88982e-06	178	178
GPSM2	0.391395	6.58484e-08	1.88982e-06	178	178
HRH1	0.391373	6.59659e-08	1.89045e-06	178	178
KCNK3	-0.394463	6.62449e-08	1.8957e-06	178	178
ACTB	0.391205	6.68995e-08	1.91166e-06	178	178
CMPK1	0.39111	6.74388e-08	1.92429e-06	178	178
2021-09-09	0.394214	6.76065e-08	1.9263e-06	178	178
LYRM2	-0.391032	6.78772e-08	1.93123e-06	178	178
SLC14A2	-0.390926	6.8483e-08	1.94567e-06	178	128
ADAMTSL3	-0.39398	6.8911e-08	1.95502e-06	178	178
C1orf177	0.390575	7.05197e-08	1.99687e-06	178	166
ZRANB3	-0.39368	7.06187e-08	1.99687e-06	178	178
TMEM40	0.390546	7.06891e-08	1.99687e-06	178	157
TTC37	-0.393571	7.12463e-08	2.00973e-06	178	178
ANKRD13A	-0.393427	7.20914e-08	2.03068e-06	178	178
IRX5	0.393309	7.2782e-08	2.04721e-06	178	178
RNF216	-0.390137	7.3145e-08	2.0545e-06	178	178
CDC25C	0.390009	7.39328e-08	2.07342e-06	178	177
ORC6L	0.393101	7.40283e-08	2.07342e-06	178	178
GPX3	-0.393014	7.45558e-08	2.08524e-06	178	178
LOC728024	-0.389778	7.53701e-08	2.10504e-06	178	178
LHB	0.389474	7.72956e-08	2.15577e-06	178	169
GHR	-0.392501	7.77301e-08	2.16366e-06	178	178
BLMH	-0.39249	7.77973e-08	2.16366e-06	178	178
LY6E	0.392333	7.87986e-08	2.18843e-06	178	178
KLK11	0.388904	8.1051e-08	2.24783e-06	178	174
GLCCI1	-0.39195	8.1286e-08	2.24923e-06	178	178
RIPK4	0.388863	8.13289e-08	2.24923e-06	178	178
ELP2	-0.391888	8.16938e-08	2.25616e-06	178	178
TMEM179B	0.391714	8.28574e-08	2.28271e-06	178	178
MET	0.391709	8.28859e-08	2.28271e-06	178	178
PPP4R1	0.388515	8.37099e-08	2.3022e-06	178	178
GNAI3	0.388301	8.52088e-08	2.34016e-06	178	178
ZIK1	-0.391286	8.57773e-08	2.35251e-06	178	178
MMEL1	0.388076	8.68084e-08	2.37749e-06	178	176
TCF7L2	0.391018	8.76578e-08	2.3966e-06	178	178
CHST10	-0.391005	8.77484e-08	2.3966e-06	178	178
TRIM15	0.387722	8.93942e-08	2.43818e-06	178	173
SYNGR1	-0.387699	8.9565e-08	2.43947e-06	178	178
XPC	-0.387575	9.04838e-08	2.46111e-06	178	178
MAGEH1	-0.390586	9.07711e-08	2.46553e-06	178	178
RTN1	-0.39055	9.10366e-08	2.46935e-06	178	178
GALNT11	-0.387482	9.11837e-08	2.46995e-06	178	178
RAB9B	-0.387422	9.16338e-08	2.47316e-06	178	176
TMX4	-0.38742	9.16515e-08	2.47316e-06	178	178
CENPK	0.387417	9.16773e-08	2.47316e-06	178	178
RBM23	-0.387376	9.19825e-08	2.47621e-06	178	178
S100A14	0.387369	9.20407e-08	2.47621e-06	178	176
SNAP91	-0.38731	9.24867e-08	2.48483e-06	178	176
OGDHL	-0.390233	9.33956e-08	2.50584e-06	178	178
ZNF540	-0.390141	9.40872e-08	2.52098e-06	178	178
GJB2	0.389979	9.53217e-08	2.5506e-06	178	177
ASF1B	0.38992	9.57804e-08	2.55941e-06	178	178
NOP10	0.386868	9.59266e-08	2.55985e-06	178	178
COMT	0.386848	9.60883e-08	2.56071e-06	178	178
CCND2	-0.389769	9.69531e-08	2.58028e-06	178	178
C16orf57	0.386461	9.92001e-08	2.63654e-06	178	178
PLEKHM3	-0.386242	1.01003e-07	2.68085e-06	178	178
LOC285456	-0.386159	1.01695e-07	2.69561e-06	178	146
GNG2	-0.386001	1.0303e-07	2.72733e-06	178	178
CFL1	0.38595	1.03462e-07	2.73511e-06	178	178
CXorf57	-0.388805	1.04766e-07	2.76588e-06	178	178
C10orf55	0.385718	1.05449e-07	2.78019e-06	178	174
ZNF879	-0.385637	1.06158e-07	2.79239e-06	178	177
C7orf41	-0.385633	1.06194e-07	2.79239e-06	178	178
NFASC	-0.388588	1.06607e-07	2.79953e-06	178	178
PAIP2B	-0.38849	1.07447e-07	2.81785e-06	178	178
TMEM133	0.388456	1.07741e-07	2.82181e-06	178	178
RAB11FIP3	-0.388367	1.08516e-07	2.83835e-06	178	178
PSORS1C1	0.385183	1.10188e-07	2.87829e-06	178	176
IL1RAP	0.388054	1.1127e-07	2.90271e-06	178	178
ZNF853	-0.388026	1.11517e-07	2.90531e-06	178	178
SLC22A3	0.387898	1.12662e-07	2.93094e-06	178	178
S100A13	0.387884	1.12797e-07	2.93094e-06	178	178
C6orf223	0.384805	1.13657e-07	2.94825e-06	178	177
DTNA	-0.387777	1.13761e-07	2.94825e-06	178	178
PTPRU	0.387452	1.16762e-07	3.02171e-06	178	178
C22orf39	-0.387437	1.16901e-07	3.02171e-06	178	178
MAP4K4	0.387345	1.17759e-07	3.03509e-06	178	178
LOC255167	-0.384363	1.17845e-07	3.03509e-06	178	175
SYNGR2	0.384359	1.17879e-07	3.03509e-06	178	178
C9orf167	0.384329	1.18169e-07	3.03859e-06	178	178
KRT14	0.384259	1.18852e-07	3.05219e-06	178	174
DSTYK	-0.384229	1.19139e-07	3.05559e-06	178	178
UGT1A6	0.384126	1.20152e-07	3.07654e-06	178	174
PTPRN2	-0.387081	1.20267e-07	3.07654e-06	178	178
TMEM170B	-0.38703	1.20759e-07	3.08512e-06	178	178
CAND2	-0.386992	1.21128e-07	3.09057e-06	178	178
VPS37B	0.386926	1.21768e-07	3.10288e-06	178	178
PARP12	0.383887	1.22522e-07	3.11808e-06	178	178
CMTM7	0.386824	1.22764e-07	3.12023e-06	178	178
KIAA0284	0.383823	1.23158e-07	3.12623e-06	178	178
FAM100B	0.386671	1.24273e-07	3.15018e-06	178	178
FAM55C	-0.383698	1.2442e-07	3.15018e-06	178	178
TMCC2	-0.386613	1.24844e-07	3.1526e-06	178	178
CDK2AP2	0.3866	1.24971e-07	3.1526e-06	178	178
CA9	0.383642	1.24994e-07	3.1526e-06	178	178
MYCBP2	-0.383355	1.27958e-07	3.2176e-06	178	178
SMARCA2	-0.386303	1.27973e-07	3.2176e-06	178	178
C17orf55	0.386294	1.2806e-07	3.2176e-06	178	178
FXYD5	0.386066	1.30402e-07	3.26954e-06	178	178
KLHL32	-0.383107	1.30569e-07	3.26954e-06	178	177
VDAC1	0.386045	1.30623e-07	3.26954e-06	178	178
LOC342346	-0.38297	1.32031e-07	3.30061e-06	178	156
ZMYND11	-0.385822	1.32965e-07	3.31976e-06	178	178
CDRT1	0.382699	1.34976e-07	3.36572e-06	178	172
H2AFX	0.382174	1.40861e-07	3.50534e-06	178	178
EPS8L2	0.385088	1.40948e-07	3.50534e-06	178	178
EIF6	0.382152	1.41107e-07	3.50534e-06	178	178
RNF180	-0.382097	1.41742e-07	3.5167e-06	178	178
RPL3	-0.382013	1.42713e-07	3.53634e-06	178	178
PDE3B	-0.38195	1.43442e-07	3.54995e-06	178	178
CYB5D1	-0.384719	1.45122e-07	3.58383e-06	178	178
MMP11	0.381802	1.45173e-07	3.58383e-06	178	178
MYST2	-0.384641	1.4603e-07	3.59687e-06	178	178
ZNF287	-0.381727	1.46065e-07	3.59687e-06	178	178
SMAGP	0.381704	1.46342e-07	3.59785e-06	178	178
CREG2	0.381693	1.46469e-07	3.59785e-06	178	176
TRIM9	-0.384579	1.46746e-07	3.59906e-06	178	178
PLCB3	0.381646	1.47023e-07	3.59906e-06	178	178
ING3	-0.381643	1.47064e-07	3.59906e-06	178	178
TATDN3	-0.381514	1.48606e-07	3.63231e-06	178	178
PAFAH1B1	-0.381302	1.51187e-07	3.69083e-06	178	178
ATP6V0E2	-0.381266	1.5162e-07	3.69451e-06	178	178
PARK2	-0.381259	1.51711e-07	3.69451e-06	178	178
AASDH	-0.381207	1.52353e-07	3.70557e-06	178	178
MYO1E	0.381113	1.53507e-07	3.72905e-06	178	178
ASNSD1	-0.380804	1.57391e-07	3.81762e-06	178	178
TPBG	0.38078	1.57703e-07	3.81762e-06	178	178
DNM2	0.383666	1.57732e-07	3.81762e-06	178	178
MICALL2	0.38074	1.58216e-07	3.82031e-06	178	178
HPCAL1	0.380739	1.5823e-07	3.82031e-06	178	178
ZDHHC12	0.383585	1.58742e-07	3.82801e-06	178	178
CARD10	0.383534	1.59384e-07	3.83879e-06	178	178
BARX2	0.38049	1.61444e-07	3.8793e-06	178	176
UBE2C	0.38337	1.61458e-07	3.8793e-06	178	178
MELK	0.38046	1.61836e-07	3.88367e-06	178	178
ZC3H6	-0.380402	1.62588e-07	3.89699e-06	178	178
CNOT6L	-0.380366	1.63064e-07	3.90366e-06	178	178
AOX1	-0.38317	1.64025e-07	3.92192e-06	178	178
PTTG1IP	0.380234	1.64806e-07	3.93154e-06	178	178
APOL1	0.383109	1.64825e-07	3.93154e-06	178	178
CPEB3	-0.380161	1.65788e-07	3.94975e-06	178	178
QSOX2	-0.380023	1.67648e-07	3.98753e-06	178	178
CCDC19	0.380013	1.67777e-07	3.98753e-06	178	178
SH2D4A	0.379787	1.70855e-07	4.05059e-06	178	178
EBP	0.382643	1.70988e-07	4.05059e-06	178	178
KL	-0.382638	1.71045e-07	4.05059e-06	178	178
ICA1L	-0.379478	1.75168e-07	4.14326e-06	178	178
PTPRR	0.382307	1.75571e-07	4.14783e-06	178	178
IGF2BP2	0.382236	1.76542e-07	4.16581e-06	178	178
ANKFY1	-0.379333	1.77216e-07	4.17672e-06	178	178
PM20D2	-0.382115	1.78233e-07	4.19274e-06	178	178
UHRF1BP1L	-0.379248	1.78436e-07	4.19274e-06	178	178
KIF13B	0.382094	1.78532e-07	4.19274e-06	178	178
NKAIN4	0.379156	1.79763e-07	4.21664e-06	178	171
NUP62CL	0.381934	1.80784e-07	4.23557e-06	178	178
PGCP	-0.379015	1.8181e-07	4.25457e-06	178	178
ITPR3	0.378953	1.82714e-07	4.27066e-06	178	178
TMEM62	0.381777	1.83033e-07	4.27307e-06	178	178
MYD88	0.378886	1.83697e-07	4.28352e-06	178	178
BCAS1	0.378867	1.83983e-07	4.28513e-06	178	177
WNT7B	0.381562	1.86146e-07	4.33041e-06	178	178
WSCD1	-0.378634	1.87457e-07	4.35578e-06	178	178
KRT79	0.378606	1.87882e-07	4.36054e-06	178	167
CECR6	-0.378566	1.88484e-07	4.36938e-06	178	178
CDH1	0.381383	1.88773e-07	4.37096e-06	178	178
NUSAP1	0.381206	1.91404e-07	4.42486e-06	178	178
IL20RB	0.378365	1.91548e-07	4.42486e-06	178	178
BHLHE40	0.378337	1.91974e-07	4.4251e-06	178	178
CLDN7	0.378335	1.92006e-07	4.4251e-06	178	178
SLC39A6	-0.381119	1.92717e-07	4.43631e-06	178	178
MAFF	0.378071	1.9611e-07	4.50915e-06	178	178
TNR	-0.378041	1.96593e-07	4.51501e-06	178	152
KILLIN	-0.377945	1.98105e-07	4.54446e-06	178	178
EPC2	-0.377897	1.98866e-07	4.55375e-06	178	178
PLS1	0.37789	1.98971e-07	4.55375e-06	178	178
PTMA	0.380662	1.99743e-07	4.56615e-06	178	178
TRADD	0.380419	2.03568e-07	4.64821e-06	178	178
ANXA11	0.377415	2.06679e-07	4.7138e-06	178	178
PDCD4	-0.377364	2.07531e-07	4.72778e-06	178	178
FADD	0.380079	2.09054e-07	4.757e-06	178	178
SH3BP2	0.377257	2.09317e-07	4.75751e-06	178	178
KCNMA1	-0.377215	2.10015e-07	4.7679e-06	178	178
PPM1J	0.377169	2.10784e-07	4.77986e-06	178	178
ENPP2	-0.379945	2.11253e-07	4.78501e-06	178	178
ASTN1	-0.377115	2.11705e-07	4.78975e-06	178	174
EPB41L3	-0.379887	2.12202e-07	4.79023e-06	178	178
FITM2	-0.379872	2.12449e-07	4.79023e-06	178	178
IRAK1BP1	-0.37707	2.12452e-07	4.79023e-06	178	178
C1orf106	0.379783	2.13935e-07	4.81817e-06	178	177
FNDC3A	-0.376899	2.1538e-07	4.84519e-06	178	178
UBE2E3	0.376813	2.16866e-07	4.87308e-06	178	178
DEPDC1B	0.379421	2.20053e-07	4.93909e-06	178	178
COPS3	-0.376608	2.20427e-07	4.94187e-06	178	178
MTMR11	0.379366	2.21004e-07	4.94919e-06	178	178
TMOD3	0.376527	2.21871e-07	4.96299e-06	178	178
USP30	-0.376492	2.22479e-07	4.97095e-06	178	178
C1orf183	-0.376472	2.22829e-07	4.97316e-06	178	178
CALHM3	0.376443	2.23355e-07	4.97929e-06	178	171
RIC8B	-0.376429	2.23608e-07	4.97931e-06	178	178
HMGA1	0.379047	2.26564e-07	5.03947e-06	178	178
C9orf169	0.376084	2.29832e-07	5.10141e-06	178	174
NDST2	-0.376082	2.29865e-07	5.10141e-06	178	178
PEG3	-0.378751	2.31837e-07	5.1394e-06	178	178
NCAM1	-0.378572	2.3508e-07	5.20451e-06	178	178
IP6K1	-0.375788	2.353e-07	5.20451e-06	178	178
VSIG2	0.375582	2.39188e-07	5.28458e-06	178	178
CNKSR2	-0.375541	2.39966e-07	5.29183e-06	178	175
ZFYVE19	0.378279	2.40502e-07	5.29183e-06	178	178
AGTPBP1	-0.378262	2.4082e-07	5.29183e-06	178	178
FMN2	-0.378247	2.41099e-07	5.29183e-06	178	177
PARD6B	0.378238	2.41258e-07	5.29183e-06	178	178
GSDMB	0.378232	2.41378e-07	5.29183e-06	178	178
CDC40	-0.37546	2.41523e-07	5.29183e-06	178	178
DUSP10	0.378217	2.41657e-07	5.29183e-06	178	178
STX4	0.378013	2.45517e-07	5.37041e-06	178	178
CCNB2	0.375091	2.48687e-07	5.43374e-06	178	178
MIA	0.377774	2.50096e-07	5.45849e-06	178	178
LAMA3	0.37498	2.50899e-07	5.46999e-06	178	178
SOCS2	-0.377502	2.55428e-07	5.5626e-06	178	178
MLPH	0.377302	2.59414e-07	5.64006e-06	178	178
DUOXA1	0.37455	2.5959e-07	5.64006e-06	178	176
CDO1	-0.377281	2.59841e-07	5.64006e-06	178	178
TMSL3	0.377257	2.60312e-07	5.64409e-06	178	178
OAS1	0.374316	2.64443e-07	5.72737e-06	178	178
C12orf24	-0.377017	2.65198e-07	5.73745e-06	178	178
ACTL6A	0.374091	2.69176e-07	5.81714e-06	178	178
CCNA2	0.376736	2.71017e-07	5.84552e-06	178	178
MYT1	-0.374002	2.7108e-07	5.84552e-06	178	169
GRHL1	0.373982	2.71515e-07	5.84852e-06	178	178
KRT222	-0.376644	2.72939e-07	5.8728e-06	178	178
ME2	-0.373858	2.7418e-07	5.89307e-06	178	178
CHMP1A	0.376538	2.7519e-07	5.89848e-06	178	178
PNPLA3	0.373811	2.75202e-07	5.89848e-06	178	174
POC1A	0.376532	2.75326e-07	5.89848e-06	178	178
KLHL8	-0.373757	2.76377e-07	5.91265e-06	178	178
ADPRHL2	0.373748	2.76586e-07	5.91265e-06	178	178
ADCY1	-0.376436	2.77368e-07	5.92298e-06	178	178
C10orf140	-0.376398	2.78189e-07	5.9341e-06	178	178
ZBTB4	-0.376191	2.82653e-07	6.01813e-06	178	178
ZBED3	-0.373469	2.82737e-07	6.01813e-06	178	178
ABCC9	-0.376144	2.83675e-07	6.03161e-06	178	178
ECM1	0.375959	2.87752e-07	6.11171e-06	178	178
DHCR24	0.375868	2.89787e-07	6.14834e-06	178	178
ESPN	0.375725	2.92986e-07	6.20955e-06	178	178
KLB	-0.372858	2.96686e-07	6.28122e-06	178	175
PLA2G16	0.372823	2.97491e-07	6.29154e-06	178	178
LRRC1	0.375487	2.9841e-07	6.29825e-06	178	178
ZADH2	-0.37277	2.9873e-07	6.29825e-06	178	178
GDAP2	0.372769	2.98764e-07	6.29825e-06	178	178
C15orf52	0.372744	2.99345e-07	6.30108e-06	178	178
ANO1	0.375438	2.99536e-07	6.30108e-06	178	178
PRICKLE3	0.372669	3.01129e-07	6.32787e-06	178	178
CAPN12	0.375263	3.03582e-07	6.37264e-06	178	178
CLDN23	0.375219	3.04626e-07	6.38358e-06	178	178
TMEM139	0.372517	3.04749e-07	6.38358e-06	178	178
LOC646762	-0.372499	3.05187e-07	6.386e-06	178	178
LIN52	-0.372404	3.07462e-07	6.42142e-06	178	178
ZBTB40	-0.375095	3.07529e-07	6.42142e-06	178	178
HSH2D	0.374987	3.10104e-07	6.462e-06	178	178
BIVM	-0.372294	3.10126e-07	6.462e-06	178	178
EPCAM	0.374519	3.21449e-07	6.68601e-06	178	178
SCN3A	-0.374514	3.21553e-07	6.68601e-06	178	177
APBB1	-0.374472	3.22605e-07	6.70082e-06	178	178
TRIM10	0.371767	3.23233e-07	6.70684e-06	178	172
SLC35F1	-0.371751	3.23642e-07	6.70828e-06	178	178
CBLC	0.374412	3.24082e-07	6.71036e-06	178	177
ZNF181	-0.374385	3.2477e-07	6.71757e-06	178	178
ZNF614	-0.371588	3.27804e-07	6.77324e-06	178	178
USP51	-0.374187	3.29733e-07	6.80599e-06	178	178
UBE2I	0.371486	3.30433e-07	6.81333e-06	178	178
EEF2	-0.371467	3.30934e-07	6.81467e-06	178	178
FAM120C	-0.374129	3.31187e-07	6.81467e-06	178	178
DNAJB11	0.371396	3.3276e-07	6.8399e-06	178	178
FAM169A	-0.373872	3.37781e-07	6.92884e-06	178	178
AK3L1	0.371205	3.37787e-07	6.92884e-06	178	178
FOXD2	0.371113	3.40215e-07	6.9714e-06	178	178
POF1B	0.373693	3.42432e-07	7.00958e-06	178	178
NRCAM	-0.373651	3.43549e-07	7.02516e-06	178	178
C15orf62	0.370968	3.44116e-07	7.0295e-06	178	178
FAM83E	0.373551	3.46186e-07	7.06449e-06	178	178
POLR3B	-0.370854	3.47193e-07	7.07773e-06	178	178
KANK1	-0.373457	3.48673e-07	7.10057e-06	178	178
HK2	0.370704	3.51288e-07	7.14648e-06	178	178
TRIM23	-0.370595	3.54287e-07	7.20008e-06	178	178
ARL6IP1	0.370562	3.55193e-07	7.21108e-06	178	178
GDPD3	0.370514	3.56537e-07	7.23094e-06	178	178
ERO1L	0.370437	3.58693e-07	7.26721e-06	178	178
MLYCD	-0.373029	3.60252e-07	7.29132e-06	178	178
APC	-0.370335	3.61564e-07	7.3104e-06	178	178
WDR17	-0.370109	3.67983e-07	7.43258e-06	178	176
TCEAL1	-0.370068	3.6917e-07	7.44783e-06	178	178
CXorf42	-0.372697	3.69491e-07	7.44783e-06	178	178
GPHN	-0.37	3.71135e-07	7.47334e-06	178	178
PLAU	0.37257	3.73105e-07	7.50537e-06	178	178
DHX32	0.369757	3.78217e-07	7.60048e-06	178	178
TEAD3	0.372355	3.79265e-07	7.61379e-06	178	178
CYTSA	-0.372206	3.83591e-07	7.69283e-06	178	178
KIAA1012	-0.369549	3.84383e-07	7.7009e-06	178	178
C19orf21	0.372165	3.84773e-07	7.70092e-06	178	178
FXN	-0.36945	3.87355e-07	7.74474e-06	178	178
MGC42105	-0.372031	3.88719e-07	7.76417e-06	178	178
FAM69B	-0.37201	3.89349e-07	7.7689e-06	178	178
FHL1	-0.369329	3.91027e-07	7.79453e-06	178	178
CAPN5	0.371855	3.93976e-07	7.8454e-06	178	178
C20orf56	-0.371816	3.95125e-07	7.86037e-06	178	177
CNNM4	0.369153	3.96434e-07	7.87848e-06	178	178
SEMA3B	0.371538	4.03585e-07	8.01255e-06	178	178
SQRDL	0.368901	4.04266e-07	8.01801e-06	178	178
MFSD2A	0.371235	4.12952e-07	8.17388e-06	178	178
PPAP2C	0.371235	4.12952e-07	8.17388e-06	178	178
CCNK	0.368471	4.1798e-07	8.26042e-06	178	178
PARP11	-0.368465	4.18159e-07	8.26042e-06	178	178
ZNF132	-0.370987	4.20825e-07	8.30263e-06	178	178
PLA2G4D	0.368374	4.21136e-07	8.30263e-06	178	168
RCAN2	-0.370925	4.22799e-07	8.32711e-06	178	178
PHACTR1	-0.370889	4.2396e-07	8.34167e-06	178	177
MGAT4B	0.36826	4.24869e-07	8.35126e-06	178	178
PLIN3	0.370752	4.28358e-07	8.41148e-06	178	178
TNIP2	0.368137	4.28945e-07	8.41378e-06	178	178
LIME1	0.370723	4.29326e-07	8.41378e-06	178	178
FANCI	0.370652	4.31616e-07	8.45028e-06	178	178
LY6D	0.367972	4.34466e-07	8.49766e-06	178	168
SLC1A4	-0.370546	4.35108e-07	8.50181e-06	178	178
EPHA1	0.367936	4.35655e-07	8.50409e-06	178	178
SCNN1A	0.370395	4.40114e-07	8.58265e-06	178	178
LRRC2	-0.370357	4.41391e-07	8.59909e-06	178	178
RGS3	0.367694	4.43904e-07	8.63952e-06	178	178
ALDH6A1	-0.370099	4.50073e-07	8.75097e-06	178	178
NCOA5	-0.370031	4.52396e-07	8.7875e-06	178	178
RTP4	0.369974	4.54365e-07	8.81709e-06	178	178
SMAD4	-0.36992	4.56195e-07	8.84379e-06	178	178
SRR	-0.369908	4.56636e-07	8.84379e-06	178	178
CELF4	-0.367219	4.60525e-07	8.91039e-06	178	177
ELOVL6	0.367128	4.63752e-07	8.96406e-06	178	178
TMEM150C	-0.369627	4.66427e-07	9.00697e-06	178	178
SLC23A2	-0.367028	4.67353e-07	9.01604e-06	178	178
EFR3B	-0.369557	4.68907e-07	9.03719e-06	178	178
FLJ35390	-0.369474	4.71853e-07	9.08512e-06	178	178
PLA2G10	0.366856	4.7361e-07	9.11008e-06	178	176
MRPL14	0.369186	4.82189e-07	9.26608e-06	178	178
IL10RB	0.369148	4.83583e-07	9.28385e-06	178	178
ELF4	0.369071	4.86383e-07	9.32856e-06	178	178
LACTB2	0.369057	4.8693e-07	9.32999e-06	178	178
RSAD1	-0.366439	4.89083e-07	9.36218e-06	178	178
GPR39	0.368952	4.9077e-07	9.38539e-06	178	177
KPNA5	-0.368927	4.91715e-07	9.39437e-06	178	178
GRIA1	-0.366249	4.96282e-07	9.47248e-06	178	159
C11orf80	0.366205	4.9797e-07	9.49553e-06	178	178
ZNF516	-0.368735	4.98858e-07	9.5033e-06	178	178
MUC1	0.366157	4.99816e-07	9.51238e-06	178	178
EFNB2	0.366136	5.00594e-07	9.51802e-06	178	178
ADORA2B	0.368654	5.01904e-07	9.53377e-06	178	178
ACTR3B	-0.366075	5.02969e-07	9.53957e-06	178	178
KIF5C	-0.36607	5.03175e-07	9.53957e-06	178	178
LDLR	0.368578	5.04806e-07	9.56133e-06	178	178
MAPK4	-0.365952	5.07732e-07	9.60756e-06	178	177
TMEM53	0.368478	5.08619e-07	9.61513e-06	178	178
TRAK1	0.368465	5.09107e-07	9.61518e-06	178	178
PRC1	0.36585	5.11735e-07	9.65558e-06	178	178
FBXL6	0.368284	5.16079e-07	9.72826e-06	178	178
METTL14	-0.368257	5.17153e-07	9.73923e-06	178	178
ALKBH5	-0.36568	5.18474e-07	9.75481e-06	178	178
CTNNA2	-0.365571	5.22822e-07	9.82726e-06	178	174
LYRM1	-0.365559	5.23327e-07	9.82742e-06	178	178
LFNG	0.36802	5.26414e-07	9.876e-06	178	178
LRRN3	-0.36791	5.30807e-07	9.94897e-06	178	178
TWF2	0.367846	5.33357e-07	9.97958e-06	178	178
POLR2H	0.367839	5.33612e-07	9.97958e-06	178	178
SLC45A3	0.367831	5.33953e-07	9.97958e-06	178	178
TBCEL	-0.367771	5.36347e-07	1.00148e-05	178	178
SAP30L	-0.365216	5.37255e-07	1.00223e-05	178	178
TMTC1	-0.367627	5.42202e-07	1.01051e-05	178	178
PRDX1	0.36506	5.43753e-07	1.01216e-05	178	178
SHARPIN	0.36758	5.44109e-07	1.01216e-05	178	178
ATP2B2	-0.364975	5.4728e-07	1.01637e-05	178	175
BIRC5	0.364972	5.47402e-07	1.01637e-05	178	178
CYP2C9	0.364866	5.51896e-07	1.02297e-05	178	175
BACE1	-0.367386	5.52067e-07	1.02297e-05	178	178
PTPRF	0.367376	5.52508e-07	1.02297e-05	178	178
SEMA5A	-0.36725	5.5773e-07	1.03167e-05	178	178
RASAL1	0.364415	5.71277e-07	1.05574e-05	178	177
PDXP	-0.364385	5.72602e-07	1.0572e-05	178	178
ZNF25	-0.366756	5.7873e-07	1.06752e-05	178	178
HKDC1	0.366427	5.93179e-07	1.09315e-05	178	178
TMEM154	0.366178	6.04314e-07	1.11264e-05	178	178
FAM8A1	-0.363611	6.07483e-07	1.11675e-05	178	178
GIT2	-0.363606	6.0768e-07	1.11675e-05	178	178
KLHDC5	-0.363583	6.08757e-07	1.11769e-05	178	178
GLTPD1	0.36601	6.11945e-07	1.12251e-05	178	178
SMYD4	-0.365944	6.14965e-07	1.127e-05	178	178
CCDC109A	0.365863	6.18686e-07	1.13277e-05	178	178
LRFN4	0.365807	6.21244e-07	1.1364e-05	178	178
RIPK3	0.363288	6.22601e-07	1.13783e-05	178	178
KCNH7	-0.363163	6.2859e-07	1.14771e-05	178	156
METTL7A	-0.36538	6.41367e-07	1.16925e-05	178	178
KIAA1324	-0.365375	6.4157e-07	1.16925e-05	178	178
CLDN1	0.365299	6.4524e-07	1.17486e-05	178	178
CPEB1	-0.362724	6.49913e-07	1.18228e-05	178	176
EID3	-0.365148	6.52538e-07	1.18596e-05	178	178
ANK2	-0.365097	6.55023e-07	1.18939e-05	178	178
TSTD2	-0.365022	6.58662e-07	1.19345e-05	178	178
BCAR1	0.36254	6.59074e-07	1.19345e-05	178	178
GALNT12	0.36254	6.59074e-07	1.19345e-05	178	178
ZNF740	-0.362527	6.59748e-07	1.19358e-05	178	178
KIAA1586	-0.362509	6.60665e-07	1.19415e-05	178	178
R3HDM1	-0.364937	6.62846e-07	1.197e-05	178	178
ALDOA	0.362388	6.66739e-07	1.20293e-05	178	178
S100A5	0.362308	6.70807e-07	1.20917e-05	178	175
SEC14L5	-0.36469	6.75121e-07	1.21583e-05	178	177
NAP1L5	-0.362186	6.77045e-07	1.21819e-05	178	178
CYFIP2	-0.362154	6.78697e-07	1.22005e-05	178	178
TMEM38B	-0.362109	6.81003e-07	1.22267e-05	178	178
F8	-0.362102	6.81388e-07	1.22267e-05	178	178
CDK2	0.362034	6.84889e-07	1.22783e-05	178	178
TBX6	0.362011	6.86136e-07	1.22895e-05	178	178
ABAT	-0.36445	6.87289e-07	1.2299e-05	178	178
MUC20	0.361847	6.94718e-07	1.24208e-05	178	178
ARPC1A	0.3618	6.97178e-07	1.24432e-05	178	178
NMI	0.361799	6.97235e-07	1.24432e-05	178	178
SPATA12	0.361685	7.0331e-07	1.25404e-05	178	173
ROD1	0.361564	7.09762e-07	1.2644e-05	178	178
FRMPD1	-0.361441	7.16432e-07	1.27513e-05	178	171
FHL2	0.361417	7.1772e-07	1.27628e-05	178	178
TRAM1L1	-0.363799	7.213e-07	1.28149e-05	178	178
KIF5A	-0.361334	7.22245e-07	1.28202e-05	178	178
FGFRL1	0.361274	7.25509e-07	1.28666e-05	178	178
KCNJ8	-0.361199	7.29669e-07	1.29287e-05	178	178
C4orf12	-0.361144	7.32671e-07	1.29644e-05	178	178
USP27X	-0.363582	7.3299e-07	1.29644e-05	178	178
KIAA1467	-0.363431	7.41234e-07	1.30984e-05	178	178
CACNB2	-0.363377	7.44158e-07	1.31378e-05	178	178
ARHGAP19	-0.363363	7.44979e-07	1.31378e-05	178	178
SCML4	-0.360916	7.45456e-07	1.31378e-05	178	178
LGALS3BP	0.363214	7.53233e-07	1.32631e-05	178	178
STK24	0.360722	7.56446e-07	1.33078e-05	178	178
MTO1	-0.360664	7.59786e-07	1.33547e-05	178	178
XKR9	0.360505	7.68947e-07	1.35037e-05	178	178
LRRC57	0.360394	7.75436e-07	1.36056e-05	178	178
FOXQ1	0.362784	7.77547e-07	1.36305e-05	178	178
FAM132A	0.360342	7.78452e-07	1.36343e-05	178	176
GNAO1	-0.362728	7.8073e-07	1.36621e-05	178	178
NEK9	-0.360257	7.83456e-07	1.36977e-05	178	178
PRKCI	0.362616	7.87258e-07	1.3752e-05	178	178
STK33	-0.36004	7.96395e-07	1.38993e-05	178	177
ANKS1B	-0.360024	7.97342e-07	1.39036e-05	178	176
KAT2B	-0.359998	7.98953e-07	1.39194e-05	178	178
ZNF441	-0.359917	8.03813e-07	1.39917e-05	178	178
C9orf130	-0.362309	8.05259e-07	1.40046e-05	178	178
PCDHB5	-0.359843	8.08294e-07	1.4045e-05	178	178
DLG2	-0.362243	8.09186e-07	1.40481e-05	178	177
PSCA	0.362214	8.10965e-07	1.40667e-05	178	177
HDAC5	-0.362135	8.15685e-07	1.41362e-05	178	178
AKT3	-0.362096	8.17991e-07	1.41637e-05	178	178
CCDC110	-0.362045	8.21075e-07	1.41923e-05	178	178
FOXP2	-0.362045	8.21075e-07	1.41923e-05	178	177
PPP1R14B	0.359585	8.24182e-07	1.42335e-05	178	178
CDKN1B	-0.359511	8.28748e-07	1.42999e-05	178	178
DUSP19	-0.359414	8.34873e-07	1.4382e-05	178	178
C2orf29	0.361818	8.34961e-07	1.4382e-05	178	178
PSMB2	0.359383	8.36812e-07	1.43968e-05	178	178
CRHBP	-0.359375	8.37277e-07	1.43968e-05	178	171
JOSD1	0.361748	8.39289e-07	1.44129e-05	178	178
CBX3	0.359337	8.39672e-07	1.44129e-05	178	178
HOXB5	0.359299	8.42118e-07	1.44424e-05	178	178
GRLF1	-0.361601	8.48407e-07	1.45375e-05	178	178
SIK2	-0.361582	8.49603e-07	1.45375e-05	178	178
E2F7	0.361577	8.49869e-07	1.45375e-05	178	178
EPR1	0.361469	8.56681e-07	1.46413e-05	178	177
FBXL19	0.361275	8.68964e-07	1.48279e-05	178	178
FBXL16	-0.361273	8.691e-07	1.48279e-05	178	178
GKAP1	-0.358857	8.70521e-07	1.48348e-05	178	178
SGSM1	-0.361243	8.71005e-07	1.48348e-05	178	178
LTK	0.361152	8.76881e-07	1.49127e-05	178	177
SRGAP3	-0.361139	8.77704e-07	1.49127e-05	178	178
MRO	-0.361137	8.77841e-07	1.49127e-05	178	178
ALK	-0.358692	8.8137e-07	1.49598e-05	178	170
FZD3	-0.358651	8.84098e-07	1.49933e-05	178	178
OLFM1	-0.361022	8.85282e-07	1.50005e-05	178	178
KIAA1324L	-0.360984	8.87775e-07	1.50299e-05	178	178
EPB41L1	0.358582	8.88708e-07	1.50328e-05	178	178
TMEM20	-0.360888	8.94039e-07	1.511e-05	178	178
DHRS1	0.360835	8.97536e-07	1.51562e-05	178	178
SGCE	-0.358417	8.99766e-07	1.51809e-05	178	178
RPA1	-0.358396	9.01189e-07	1.51874e-05	178	178
TYW3	-0.360764	9.02174e-07	1.51874e-05	178	178
MAN1A1	-0.36076	9.02455e-07	1.51874e-05	178	178
FRMD5	0.360703	9.06268e-07	1.52386e-05	178	178
EML1	-0.360603	9.12941e-07	1.53377e-05	178	178
SP4	-0.360584	9.14224e-07	1.5338e-05	178	178
CRABP2	0.360579	9.14509e-07	1.5338e-05	178	178
USP16	-0.360524	9.18227e-07	1.53873e-05	178	178
ZC3H12A	0.360337	9.30917e-07	1.55867e-05	178	178
LRCH2	-0.360301	9.33388e-07	1.56149e-05	178	178
LASP1	0.357902	9.35144e-07	1.56311e-05	178	178
SPC24	0.360237	9.37763e-07	1.56616e-05	178	177
NGEF	0.357746	9.46074e-07	1.57807e-05	178	178
DDX25	-0.35774	9.4649e-07	1.57807e-05	178	162
FAM171B	-0.359943	9.58144e-07	1.59474e-05	178	178
SELS	0.357575	9.58255e-07	1.59474e-05	178	178
RER1	0.357558	9.59489e-07	1.59474e-05	178	178
LPAR2	0.357555	9.59718e-07	1.59474e-05	178	178
SLC22A20	0.35735	9.74555e-07	1.61804e-05	178	177
RPN1	0.357334	9.75717e-07	1.61861e-05	178	178
MFSD2B	0.359669	9.77578e-07	1.62034e-05	178	178
ANKRD46	-0.357256	9.81379e-07	1.62527e-05	178	178
MDK	0.357178	9.87085e-07	1.63336e-05	178	178
KIAA1409	-0.359456	9.92902e-07	1.64161e-05	178	178
LPHN1	-0.357032	9.97946e-07	1.64857e-05	178	178
LRRC4	-0.357011	9.99466e-07	1.64894e-05	178	178
HPCAL4	-0.357001	1.00023e-06	1.64894e-05	178	173
RNF150	-0.356995	1.00067e-06	1.64894e-05	178	177
STK31	0.359279	1.00579e-06	1.656e-05	178	177
PLAC8	0.35923	1.0094e-06	1.66055e-05	178	178
PPM1K	-0.359218	1.01034e-06	1.66072e-05	178	178
FGF12	-0.359064	1.0217e-06	1.678e-05	178	178
FECH	-0.356698	1.02313e-06	1.67896e-05	178	178
ZWINT	0.356437	1.04321e-06	1.71024e-05	178	178
SLC16A5	0.358764	1.04431e-06	1.71024e-05	178	178
INA	-0.358758	1.04479e-06	1.71024e-05	178	178
IL1RAPL2	0.356404	1.04571e-06	1.71033e-05	178	157
CYMP	0.356362	1.04901e-06	1.71423e-05	178	131
ZNF318	-0.358692	1.04983e-06	1.71423e-05	178	178
CTSF	-0.356202	1.06161e-06	1.73203e-05	178	178
ARHGEF9	-0.358335	1.07753e-06	1.75655e-05	178	178
FSIP1	-0.355988	1.07863e-06	1.7569e-05	178	176
ATOH8	-0.358277	1.08204e-06	1.76093e-05	178	178
ELMO1	-0.358266	1.08288e-06	1.76093e-05	178	178
BSN	-0.358241	1.0849e-06	1.76213e-05	178	178
C21orf29	-0.355904	1.0854e-06	1.76213e-05	178	167
ZNF667	-0.358217	1.08675e-06	1.76286e-05	178	178
KATNAL2	-0.355822	1.09203e-06	1.76998e-05	178	178
RIC3	-0.355699	1.102e-06	1.78468e-05	178	177
PCDHA3	-0.355678	1.10374e-06	1.78498e-05	178	176
PI4KA	-0.355675	1.10399e-06	1.78498e-05	178	178
USP22	-0.355622	1.10837e-06	1.7906e-05	178	178
SERPINB3	0.355598	1.11032e-06	1.79228e-05	178	166
TMEM134	0.355556	1.11382e-06	1.79646e-05	178	178
NAP1L3	-0.357728	1.12612e-06	1.81482e-05	178	178
ZZEF1	-0.355283	1.13655e-06	1.83015e-05	178	178
TSPAN8	0.35759	1.13749e-06	1.83017e-05	178	177
ANXA6	-0.355232	1.14087e-06	1.83411e-05	178	178
ARHGAP8	0.357468	1.14755e-06	1.84336e-05	178	178
ATP1B2	-0.35508	1.15381e-06	1.8519e-05	178	178
SEPP1	-0.3572	1.1701e-06	1.87653e-05	178	178
RPGR	-0.357185	1.17137e-06	1.87703e-05	178	178
FAM122A	-0.354713	1.1856e-06	1.89831e-05	178	178
SPDEF	0.356928	1.19344e-06	1.90931e-05	178	178
ABCD2	-0.35459	1.19647e-06	1.9126e-05	178	176
VAMP8	0.356813	1.20342e-06	1.92216e-05	178	178
SLAMF9	0.354499	1.20456e-06	1.92243e-05	178	175
WFDC10B	0.354438	1.21e-06	1.92956e-05	178	153
C18orf55	-0.354309	1.2216e-06	1.94648e-05	178	178
SLC1A2	-0.356564	1.22531e-06	1.95074e-05	178	177
KRT6A	0.354257	1.22624e-06	1.95074e-05	178	170
WWOX	-0.356464	1.23421e-06	1.96184e-05	178	178
CMTM6	0.354151	1.23589e-06	1.96294e-05	178	178
BIRC7	0.354127	1.23809e-06	1.96485e-05	178	173
MGAT4C	-0.354071	1.24324e-06	1.97144e-05	178	148
ZNF689	-0.353993	1.25045e-06	1.98128e-05	178	178
TNNC2	0.356245	1.25394e-06	1.98521e-05	178	177
PAQR4	0.356158	1.26187e-06	1.99618e-05	178	178
HSPB1	0.356036	1.27298e-06	2.01078e-05	178	178
MND1	0.353749	1.27314e-06	2.01078e-05	178	178
GTPBP2	0.353672	1.28045e-06	2.02072e-05	178	178
CHMP4B	0.355785	1.29628e-06	2.04401e-05	178	178
TP73	0.355775	1.29728e-06	2.04401e-05	178	178
HMG20B	0.353476	1.29905e-06	2.04518e-05	178	178
FTSJ1	0.353449	1.30162e-06	2.04698e-05	178	178
TSTA3	0.355722	1.30227e-06	2.04698e-05	178	178
TMEM63C	-0.355626	1.3113e-06	2.05954e-05	178	177
PPP1R1C	0.355583	1.31533e-06	2.06424e-05	178	177
HNRNPD	0.353238	1.32208e-06	2.07318e-05	178	178
BZW1	0.353198	1.32592e-06	2.07755e-05	178	178
FLRT3	0.353168	1.32883e-06	2.08047e-05	178	178
RAPGEF4	-0.353008	1.34464e-06	2.10355e-05	178	178
LYPLA2P1	0.352975	1.3479e-06	2.10699e-05	178	178
ZNF527	-0.355204	1.35176e-06	2.11135e-05	178	178
C15orf42	0.355164	1.3557e-06	2.11538e-05	178	178
TUB	-0.352889	1.35648e-06	2.11538e-05	178	178
PNMAL1	-0.352627	1.38283e-06	2.15478e-05	178	178
CAMKK1	-0.352598	1.38574e-06	2.1576e-05	178	178
UBE2A	0.352563	1.38934e-06	2.16151e-05	178	178
OAZ2	-0.352498	1.39596e-06	2.1677e-05	178	178
LMNA	0.354751	1.39661e-06	2.1677e-05	178	178
USP54	0.354751	1.39661e-06	2.1677e-05	178	178
ZNF187	-0.352287	1.41775e-06	2.1988e-05	178	178
PCM1	-0.352239	1.42282e-06	2.20493e-05	178	178
ABP1	0.354375	1.43496e-06	2.22199e-05	178	178
NFE2L3	0.35204	1.44376e-06	2.23388e-05	178	178
TMEM79	0.352028	1.44498e-06	2.23402e-05	178	178
UBASH3B	0.354015	1.47251e-06	2.27479e-05	178	178
NDRG3	-0.351484	1.50371e-06	2.32118e-05	178	178
KRT13	0.351458	1.50659e-06	2.32382e-05	178	170
ORMDL2	0.353677	1.50869e-06	2.32524e-05	178	178
ZNF491	-0.353655	1.51099e-06	2.32698e-05	178	178
PHYHIPL	-0.353572	1.52001e-06	2.33866e-05	178	177
ELAVL4	-0.351329	1.52094e-06	2.33866e-05	178	168
SLC25A37	0.353545	1.52303e-06	2.34005e-05	178	178
C17orf108	-0.353447	1.53375e-06	2.35397e-05	178	178
LONRF2	-0.351208	1.53448e-06	2.35397e-05	178	178
MAP3K3	-0.353387	1.54031e-06	2.35964e-05	178	178
CRADD	-0.351153	1.54056e-06	2.35964e-05	178	178
ABCA3	-0.353345	1.54502e-06	2.36464e-05	178	178
FAM114A2	-0.353321	1.54761e-06	2.36555e-05	178	178
MID2	-0.351088	1.548e-06	2.36555e-05	178	178
ACTBL2	0.351036	1.55387e-06	2.37268e-05	178	170
LNP1	-0.351017	1.55599e-06	2.37409e-05	178	178
IL13RA2	-0.350996	1.55834e-06	2.37584e-05	178	174
PLCD3	0.353153	1.56635e-06	2.38504e-05	178	178
ANKRD10	0.35092	1.56704e-06	2.38504e-05	178	178
MYLIP	-0.350912	1.56799e-06	2.38504e-05	178	178
DAPP1	0.350811	1.57963e-06	2.4009e-05	178	178
MAP9	-0.350719	1.59022e-06	2.41514e-05	178	178
SOX9	0.35264	1.62488e-06	2.46587e-05	178	178
ZBTB8OS	0.350398	1.62793e-06	2.46861e-05	178	178
ATP9B	-0.352562	1.63405e-06	2.47596e-05	178	178
MAGEE1	-0.352547	1.63579e-06	2.47596e-05	178	178
VPS33A	-0.35254	1.63653e-06	2.47596e-05	178	178
SAMD10	0.350315	1.63783e-06	2.47603e-05	178	178
CYP2C19	0.350294	1.64031e-06	2.47788e-05	178	164
DYNLT1	0.352489	1.64251e-06	2.47932e-05	178	178
DPP6	-0.352381	1.65529e-06	2.49594e-05	178	177
CDK1	0.352374	1.65605e-06	2.49594e-05	178	178
CASK	0.350148	1.65785e-06	2.49675e-05	178	178
CHP	0.350055	1.66911e-06	2.5118e-05	178	178
NBAS	-0.349976	1.6788e-06	2.52445e-05	178	178
EGLN3	0.352102	1.68856e-06	2.5372e-05	178	178
C14orf132	-0.351985	1.70272e-06	2.55653e-05	178	178
HOXB6	0.349767	1.70453e-06	2.55731e-05	178	178
PLBD2	-0.349719	1.71045e-06	2.56425e-05	178	178
CMTM3	0.351896	1.7136e-06	2.56703e-05	178	178
SNX33	0.349656	1.71841e-06	2.5721e-05	178	178
NXF2B	-0.349646	1.71959e-06	2.5721e-05	178	49
ELL2	-0.349598	1.72561e-06	2.57797e-05	178	178
RNF207	0.351794	1.72612e-06	2.57797e-05	178	178
ZNF583	-0.349502	1.73764e-06	2.59322e-05	178	178
FLNB	0.351674	1.74084e-06	2.59487e-05	178	178
SPOCD1	0.35167	1.74137e-06	2.59487e-05	178	178
C6orf120	-0.349457	1.74346e-06	2.59602e-05	178	178
DENND5B	-0.351521	1.75995e-06	2.6186e-05	178	178
NUDT8	0.349168	1.78039e-06	2.64703e-05	178	178
BRSK2	-0.351296	1.78843e-06	2.65674e-05	178	177
FAM53B	-0.349097	1.78961e-06	2.65674e-05	178	178
TMEM159	0.351264	1.7925e-06	2.65903e-05	178	178
KBTBD7	-0.349041	1.79684e-06	2.66347e-05	178	178
C12orf34	-0.351153	1.80666e-06	2.67603e-05	178	178
SYNRG	-0.348934	1.8109e-06	2.6803e-05	178	178
TAX1BP3	0.348863	1.8203e-06	2.69219e-05	178	178
PLCL1	-0.350994	1.82728e-06	2.7005e-05	178	178
SH3KBP1	0.348797	1.82903e-06	2.70106e-05	178	178
DYNC1I1	-0.350953	1.83254e-06	2.70423e-05	178	178
FAM105A	-0.350866	1.84394e-06	2.71778e-05	178	178
ZNF280B	-0.348681	1.84447e-06	2.71778e-05	178	176
HACE1	-0.348661	1.84715e-06	2.7197e-05	178	178
IGFL2	0.348613	1.85353e-06	2.72706e-05	178	175
RIOK2	-0.350715	1.86384e-06	2.74019e-05	178	178
PLK1	0.348419	1.87977e-06	2.76155e-05	178	178
KLHL22	-0.348376	1.8856e-06	2.76806e-05	178	178
PEBP1	-0.350491	1.89364e-06	2.77781e-05	178	178
KLK8	0.34829	1.89745e-06	2.78134e-05	178	166
TRIM39	-0.348248	1.90326e-06	2.78778e-05	178	178
KDR	-0.348218	1.90734e-06	2.79109e-05	178	178
C9orf156	-0.348211	1.90834e-06	2.79109e-05	178	178
ADAM15	0.348152	1.91647e-06	2.8009e-05	178	178
ATP8B2	-0.350191	1.93437e-06	2.82499e-05	178	178
PLEKHA7	0.350081	1.94961e-06	2.84513e-05	178	178
C6orf174	-0.350057	1.95284e-06	2.8459e-05	178	178
UBL3	-0.347888	1.95343e-06	2.8459e-05	178	178
TRIM37	-0.347881	1.95445e-06	2.8459e-05	178	178
METAP2	-0.347784	1.96821e-06	2.86382e-05	178	178
SEZ6	-0.347729	1.97603e-06	2.87308e-05	178	170
HIPK2	-0.347547	2.00224e-06	2.90905e-05	178	178
KLK9	0.347519	2.0062e-06	2.91268e-05	178	122
BCL2L1	0.349523	2.02812e-06	2.94194e-05	178	178
ISCA1	-0.349515	2.02934e-06	2.94194e-05	178	178
MUC4	0.349481	2.03423e-06	2.94554e-05	178	178
CALB2	0.347323	2.03479e-06	2.94554e-05	178	178
SERINC1	-0.349372	2.0499e-06	2.96524e-05	178	178
IKZF4	-0.347126	2.06389e-06	2.98329e-05	178	178
CEP55	0.349151	2.08222e-06	3.00759e-05	178	178
SLC8A1	-0.34911	2.08818e-06	3.01399e-05	178	178
ETHE1	0.346953	2.08986e-06	3.01422e-05	178	178
SLC7A2	-0.349059	2.09573e-06	3.02048e-05	178	178
KIAA0947	-0.34688	2.10095e-06	3.02579e-05	178	178
SPAG6	-0.346816	2.11055e-06	3.0374e-05	178	161
NAALADL2	0.348923	2.11598e-06	3.04154e-05	178	178
SCN3B	-0.346773	2.11711e-06	3.04154e-05	178	178
ERN2	0.346767	2.11804e-06	3.04154e-05	178	173
NOD2	0.3488	2.1345e-06	3.06022e-05	178	178
C15orf39	0.346653	2.13549e-06	3.06022e-05	178	178
GRAP2	-0.346652	2.13568e-06	3.06022e-05	178	178
ZNF488	0.348749	2.14221e-06	3.06734e-05	178	178
BUB1B	0.346562	2.14961e-06	3.07571e-05	178	178
SLC2A11	-0.348689	2.15123e-06	3.07581e-05	178	178
XAF1	0.348623	2.16127e-06	3.08605e-05	178	178
KRT80	0.346485	2.16152e-06	3.08605e-05	178	176
LANCL3	0.346213	2.20428e-06	3.14483e-05	178	176
RNASET2	0.348204	2.22608e-06	3.17366e-05	178	178
SH3GL3	-0.34603	2.23335e-06	3.18098e-05	178	132
SMAD6	0.348151	2.23444e-06	3.18098e-05	178	178
NLGN1	-0.348119	2.23947e-06	3.18585e-05	178	177
SLC35A2	0.348053	2.2499e-06	3.19838e-05	178	178
TNFSF11	0.347878	2.2777e-06	3.23558e-05	178	177
KIF18B	0.347836	2.28453e-06	3.24237e-05	178	178
PLLP	0.345707	2.28576e-06	3.24237e-05	178	178
LOC644936	0.347638	2.31655e-06	3.28369e-05	178	178
KCNJ11	-0.347627	2.31829e-06	3.2838e-05	178	178
CSTF2T	-0.345464	2.32606e-06	3.29246e-05	178	178
GRTP1	0.345379	2.34012e-06	3.30999e-05	178	178
CENPM	0.347466	2.34479e-06	3.31422e-05	178	178
C8orf86	-0.345305	2.35268e-06	3.32299e-05	178	51
SLC17A9	0.347372	2.36027e-06	3.33006e-05	178	178
RPRML	-0.345253	2.36149e-06	3.33006e-05	178	101
LYPD6B	0.347357	2.36274e-06	3.33006e-05	178	178
ZNF625	-0.345166	2.37626e-06	3.34674e-05	178	178
SLC7A8	-0.345152	2.37858e-06	3.34762e-05	178	178
CORO1B	0.345134	2.3817e-06	3.34962e-05	178	178
MAGOH	0.347221	2.38544e-06	3.35251e-05	178	178
KLK10	0.345024	2.40046e-06	3.37122e-05	178	176
PTTG1	0.345003	2.40409e-06	3.37392e-05	178	178
ING5	-0.344967	2.41036e-06	3.37967e-05	178	178
FAM113B	0.344959	2.41161e-06	3.37967e-05	178	178
HJURP	0.346983	2.42568e-06	3.39699e-05	178	178
CERKL	-0.346968	2.42822e-06	3.39813e-05	178	178
STARD13	-0.346957	2.43003e-06	3.39827e-05	178	178
OCEL1	0.344761	2.44603e-06	3.41822e-05	178	178
GUCY1B2	0.344684	2.45964e-06	3.43481e-05	178	166
BTG2	-0.346763	2.46326e-06	3.43744e-05	178	178
ARHGEF18	0.344622	2.47047e-06	3.44507e-05	178	178
ARMC2	-0.346687	2.47652e-06	3.45108e-05	178	178
KIAA1045	-0.344482	2.49533e-06	3.47484e-05	178	175
C15orf48	0.346557	2.49916e-06	3.47771e-05	178	178
RCBTB1	-0.346429	2.52161e-06	3.50649e-05	178	178
REEP3	0.3443	2.52811e-06	3.51306e-05	178	178
TJP3	0.346376	2.53102e-06	3.51463e-05	178	178
NDC80	0.344175	2.55065e-06	3.5391e-05	178	178
C17orf39	-0.346257	2.55222e-06	3.5391e-05	178	178
CDS1	0.346212	2.56022e-06	3.5477e-05	178	178
DIAPH1	0.34618	2.56594e-06	3.55315e-05	178	178
ANXA10	0.344055	2.57266e-06	3.55552e-05	178	178
ESRP1	0.344053	2.57305e-06	3.55552e-05	178	178
FANCD2	0.344053	2.57305e-06	3.55552e-05	178	178
GPBP1L1	0.343991	2.58437e-06	3.56867e-05	178	178
SLC12A5	-0.343925	2.59659e-06	3.58305e-05	178	176
CARNS1	0.345972	2.60365e-06	3.58954e-05	178	178
RAPGEFL1	0.345957	2.60636e-06	3.58954e-05	178	178
PLCL2	-0.345955	2.60675e-06	3.58954e-05	178	178
SEMA6D	-0.3438	2.61994e-06	3.6052e-05	178	178
NLGN4X	-0.345859	2.62426e-06	3.60863e-05	178	178
GNAZ	-0.343763	2.62671e-06	3.60949e-05	178	178
IER3	0.345793	2.63639e-06	3.62027e-05	178	178
TSPYL4	-0.343702	2.63825e-06	3.62032e-05	178	178
ARNT2	-0.343545	2.66782e-06	3.65835e-05	178	178
TXNDC16	-0.345527	2.68583e-06	3.67833e-05	178	178
B4GALT5	0.345508	2.68943e-06	3.67833e-05	178	178
BEX4	-0.345508	2.68943e-06	3.67833e-05	178	178
BEX1	-0.345506	2.68983e-06	3.67833e-05	178	178
AKR1C3	0.345461	2.69823e-06	3.68582e-05	178	178
KRBA2	-0.345457	2.69903e-06	3.68582e-05	178	178
ATP2B3	-0.343312	2.71247e-06	3.70162e-05	178	154
OTX1	0.343274	2.71985e-06	3.70913e-05	178	178
ABO	0.345317	2.72562e-06	3.71408e-05	178	177
STEAP1	0.345308	2.72724e-06	3.71408e-05	178	178
ZBTB24	-0.34319	2.7362e-06	3.72372e-05	178	178
KRT6C	0.343038	2.766e-06	3.76168e-05	178	166
MGC23284	-0.342975	2.77834e-06	3.77587e-05	178	178
CASP3	0.342936	2.78613e-06	3.78385e-05	178	178
APLP2	0.342881	2.79703e-06	3.79606e-05	178	178
PAR5	-0.34284	2.80511e-06	3.80091e-05	178	170
C4BPB	0.344889	2.80814e-06	3.80091e-05	178	177
LOC145837	-0.342822	2.80869e-06	3.80091e-05	178	176
PCSK9	0.344885	2.80897e-06	3.80091e-05	178	178
GALNTL1	-0.344878	2.81022e-06	3.80091e-05	178	178
SYP	-0.344746	2.83617e-06	3.83338e-05	178	178
ANKFN1	0.342644	2.84454e-06	3.84207e-05	178	167
GARNL3	-0.344633	2.85853e-06	3.85833e-05	178	178
B4GALT6	-0.342561	2.86124e-06	3.85936e-05	178	178
GRIK5	-0.342332	2.90825e-06	3.91914e-05	178	178
TMEM5	-0.342325	2.90953e-06	3.91914e-05	178	178
GABRG2	-0.342307	2.9133e-06	3.92155e-05	178	151
GPR148	-0.342228	2.92969e-06	3.94093e-05	178	111
EHD4	0.342042	2.9685e-06	3.99042e-05	178	178
SLC7A14	-0.341997	2.97812e-06	4.00064e-05	178	171
PSMA3	0.341983	2.98091e-06	4.00166e-05	178	178
MAPK8IP1	-0.341895	2.99961e-06	4.02404e-05	178	178
NFKBIL2	0.341847	3.00976e-06	4.03492e-05	178	178
ZNF554	-0.341832	3.01298e-06	4.03558e-05	178	178
TGFBI	0.341826	3.01434e-06	4.03558e-05	178	178
ZNF671	-0.343765	3.03638e-06	4.0614e-05	178	178
CCDC46	-0.343759	3.03773e-06	4.0614e-05	178	178
C7orf31	-0.341609	3.06097e-06	4.0897e-05	178	178
DPCR1	0.341597	3.06359e-06	4.09043e-05	178	172
ACSL5	0.343567	3.07837e-06	4.10741e-05	178	178
C14orf102	-0.34127	3.13536e-06	4.18062e-05	178	178
DPP3	0.343257	3.14541e-06	4.19103e-05	178	178
NDST1	-0.341215	3.1474e-06	4.19103e-05	178	178
KIF1A	-0.343208	3.1561e-06	4.19978e-05	178	178
PCSK6	0.343153	3.16822e-06	4.21308e-05	178	178
GNPDA2	-0.341053	3.1838e-06	4.23095e-05	178	178
MPHOSPH9	-0.341005	3.19459e-06	4.24132e-05	178	178
SQLE	0.343027	3.1959e-06	4.24132e-05	178	178
MATR3	-0.342891	3.22617e-06	4.27863e-05	178	178
ELAC1	-0.340844	3.23102e-06	4.28218e-05	178	178
B3GNT6	0.340795	3.24223e-06	4.28773e-05	178	165
ITPKC	0.34079	3.24341e-06	4.28773e-05	178	178
PLA2G12A	-0.342812	3.2438e-06	4.28773e-05	178	178
DPY19L1	0.340783	3.24504e-06	4.28773e-05	178	178
TTYH2	-0.340776	3.24658e-06	4.28773e-05	178	178
PADI3	0.340769	3.24821e-06	4.28773e-05	178	159
CHMP2B	0.340756	3.25117e-06	4.28877e-05	178	178
NUCB2	-0.342706	3.26777e-06	4.3078e-05	178	178
C20orf24	0.340655	3.27448e-06	4.31376e-05	178	178
KIAA0922	-0.34264	3.28272e-06	4.32174e-05	178	178
SLC4A8	-0.342597	3.2924e-06	4.33159e-05	178	178
ALDH5A1	-0.342557	3.30161e-06	4.34083e-05	178	178
PPM1E	-0.340483	3.31426e-06	4.35296e-05	178	178
SNPH	-0.342497	3.31524e-06	4.35296e-05	178	178
CD276	0.342459	3.32403e-06	4.35974e-05	178	178
ZNF660	-0.340434	3.32571e-06	4.35974e-05	178	176
MYH6	-0.340429	3.32702e-06	4.35974e-05	178	112
MYEF2	-0.342261	3.3698e-06	4.4117e-05	178	178
CDHR5	0.340242	3.37113e-06	4.4117e-05	178	177
CD97	0.342208	3.38221e-06	4.42327e-05	178	178
S100A3	0.342189	3.38669e-06	4.42587e-05	178	178
RIOK3	0.34218	3.38868e-06	4.42587e-05	178	178
BEST4	0.342123	3.40215e-06	4.44053e-05	178	178
NSL1	-0.342074	3.41367e-06	4.45263e-05	178	178
GPR135	-0.340017	3.42483e-06	4.46424e-05	178	177
AURKB	0.339988	3.43202e-06	4.47066e-05	178	178
KLHL11	-0.339949	3.44128e-06	4.4789e-05	178	178
RAPH1	0.34195	3.44287e-06	4.4789e-05	178	178
RRAGD	-0.339922	3.44794e-06	4.48254e-05	178	178
SYT12	0.341918	3.45046e-06	4.48288e-05	178	178
ADRBK1	0.339891	3.45547e-06	4.48644e-05	178	178
SOX4	0.339838	3.46842e-06	4.5003e-05	178	178
PTPN11	-0.339751	3.4895e-06	4.52468e-05	178	178
SERTAD3	0.341714	3.49943e-06	4.53458e-05	178	178
STXBP1	-0.341701	3.50251e-06	4.5356e-05	178	178
HAS3	0.341669	3.51023e-06	4.54021e-05	178	178
ARF4	0.339665	3.51066e-06	4.54021e-05	178	178
TCEAL2	-0.341614	3.52364e-06	4.55008e-05	178	177
H1F0	0.341608	3.52519e-06	4.55008e-05	178	178
SORCS1	-0.341608	3.52519e-06	4.55008e-05	178	177
PTPRE	0.339537	3.54252e-06	4.56945e-05	178	178
PIGA	0.341484	3.55531e-06	4.58296e-05	178	178
LGALS7	0.339476	3.55777e-06	4.58315e-05	178	158
CDC6	0.341461	3.56104e-06	4.58438e-05	178	178
RNPEPL1	0.339436	3.5678e-06	4.59009e-05	178	178
BMP1	0.339375	3.58307e-06	4.60438e-05	178	178
KCTD12	-0.341369	3.58356e-06	4.60438e-05	178	178
ENDOD1	0.339278	3.60746e-06	4.63207e-05	178	178
CARD11	0.339208	3.62528e-06	4.65193e-05	178	178
ENHO	-0.339174	3.634e-06	4.66009e-05	178	177
FAM3C	0.341052	3.66264e-06	4.69137e-05	178	178
ATP5A1	-0.33906	3.66313e-06	4.69137e-05	178	178
PIPOX	-0.34094	3.69117e-06	4.72422e-05	178	178
TRPM6	-0.338908	3.70228e-06	4.73537e-05	178	175
ZNF658	-0.338791	3.73291e-06	4.77146e-05	178	178
BNIP3	-0.340765	3.73572e-06	4.77198e-05	178	178
RCE1	0.340703	3.7516e-06	4.78678e-05	178	178
PJA2	-0.340701	3.75215e-06	4.78678e-05	178	178
MAFK	0.338701	3.75635e-06	4.78905e-05	178	178
WDR37	-0.338647	3.77061e-06	4.80413e-05	178	178
RYR2	-0.338603	3.78219e-06	4.81578e-05	178	178
CAPN9	0.338563	3.79287e-06	4.82626e-05	178	176
HMGN1	0.338553	3.79546e-06	4.82646e-05	178	178
KBTBD4	-0.338496	3.81075e-06	4.84279e-05	178	178
SOCS7	-0.340463	3.81409e-06	4.84392e-05	178	178
LYPD3	0.340408	3.82861e-06	4.85924e-05	178	178
TNKS	-0.338415	3.83238e-06	4.8609e-05	178	178
SCAMP5	-0.340382	3.83533e-06	4.86152e-05	178	178
LOC388242	0.338328	3.85584e-06	4.88232e-05	178	178
ERCC6L	0.340301	3.85668e-06	4.88232e-05	178	178
KCTD5	0.338298	3.86384e-06	4.88623e-05	178	178
RIOK1	-0.340267	3.8657e-06	4.88623e-05	178	178
PSRC1	0.338282	3.8682e-06	4.88623e-05	178	178
TBC1D13	-0.338277	3.86964e-06	4.88623e-05	178	178
RASSF7	0.338183	3.89506e-06	4.91519e-05	178	178
ISG15	0.340146	3.898e-06	4.91576e-05	178	178
C6orf64	-0.338161	3.90115e-06	4.91659e-05	178	178
CYB5RL	-0.338132	3.90894e-06	4.92075e-05	178	178
CSRP2BP	-0.338131	3.90943e-06	4.92075e-05	178	178
LDHAL6B	0.338114	3.91407e-06	4.92346e-05	178	165
ZNF415	-0.340027	3.92999e-06	4.93993e-05	178	178
PTPRH	0.340014	3.93344e-06	4.93993e-05	178	178
PRPS1	-0.338038	3.93466e-06	4.93993e-05	178	178
HDHD3	0.337982	3.95019e-06	4.95629e-05	178	178
DEPDC1	0.339882	3.96917e-06	4.97524e-05	178	177
ZNF396	-0.339878	3.97033e-06	4.97524e-05	178	178
OXSR1	0.337714	4.02485e-06	5.04037e-05	178	178
SLC23A3	0.337704	4.02755e-06	5.04055e-05	178	178
LOC284440	-0.337693	4.03084e-06	5.04148e-05	178	178
MBP	-0.339567	4.05574e-06	5.06942e-05	178	178
GPR113	-0.337588	4.06027e-06	5.07188e-05	178	178
ANKRD7	-0.337553	4.07022e-06	5.08109e-05	178	135
GPR126	0.337534	4.07567e-06	5.08469e-05	178	178
MAN1C1	-0.339448	4.08896e-06	5.09805e-05	178	178
COL22A1	0.339418	4.0973e-06	5.10524e-05	178	178
FTO	-0.337443	4.10172e-06	5.10664e-05	178	178
SGEF	-0.337436	4.10359e-06	5.10664e-05	178	178
LBX2	0.339354	4.11524e-06	5.11791e-05	178	177
SAT1	0.339318	4.12544e-06	5.12737e-05	178	178
PBX3	-0.339248	4.1453e-06	5.14882e-05	178	178
MSL3L2	0.337202	4.17105e-06	5.17687e-05	178	178
TMEM74	-0.33719	4.17464e-06	5.17687e-05	178	164
RNF138	-0.337186	4.17574e-06	5.17687e-05	178	178
RGAG1	-0.337155	4.18486e-06	5.18374e-05	178	161
SLCO4A1	0.339103	4.18652e-06	5.18374e-05	178	178
DLC1	-0.337079	4.20712e-06	5.20598e-05	178	178
PDSS2	-0.336958	4.2428e-06	5.24685e-05	178	178
HIRIP3	-0.336855	4.27308e-06	5.28099e-05	178	178
C10orf32	-0.336833	4.27973e-06	5.2859e-05	178	178
IGSF21	-0.338699	4.30378e-06	5.31229e-05	178	178
CST4	0.336493	4.38211e-06	5.40517e-05	178	174
HDAC4	-0.336485	4.38449e-06	5.40517e-05	178	178
KIAA0240	-0.336474	4.38806e-06	5.4062e-05	178	178
ESRP2	0.336386	4.4148e-06	5.43575e-05	178	178
KCNC1	-0.336347	4.42693e-06	5.44729e-05	178	172
DDA1	0.336303	4.44032e-06	5.46038e-05	178	178
PELI3	-0.336233	4.46198e-06	5.4836e-05	178	178
DCTN4	-0.336194	4.47419e-06	5.4934e-05	178	178
PCDHA6	-0.33619	4.4755e-06	5.4934e-05	178	173
ZNF420	-0.33811	4.48033e-06	5.49591e-05	178	178
ADM	0.338063	4.49464e-06	5.51005e-05	178	178
MAPRE2	-0.338046	4.49986e-06	5.51302e-05	178	178
PCDH10	-0.337976	4.52143e-06	5.53585e-05	178	178
MTMR7	-0.336034	4.52409e-06	5.53585e-05	178	178
MED13L	-0.336015	4.53005e-06	5.53972e-05	178	178
GFRA2	-0.337895	4.5464e-06	5.55627e-05	178	178
HABP4	-0.33587	4.57575e-06	5.58869e-05	178	178
SYT11	-0.33579	4.6012e-06	5.61631e-05	178	178
TSKU	0.335668	4.64039e-06	5.65716e-05	178	178
UBAP1	0.335668	4.64039e-06	5.65716e-05	178	178
RUNDC3B	-0.335656	4.64416e-06	5.65826e-05	178	178
LGALS4	0.337548	4.65499e-06	5.66797e-05	178	178
RTKN	0.337495	4.67186e-06	5.68501e-05	178	178
TRIP6	0.33551	4.69165e-06	5.70557e-05	178	178
RP1L1	0.335423	4.71973e-06	5.73561e-05	178	176
RPS6KA1	0.337337	4.72214e-06	5.73561e-05	178	178
PLXNA1	0.337292	4.73651e-06	5.74952e-05	178	178
PDZD4	-0.335327	4.75148e-06	5.76416e-05	178	178
DOPEY1	-0.335264	4.77217e-06	5.78571e-05	178	178
ARNTL2	0.33715	4.78261e-06	5.79481e-05	178	178
MEX3D	0.337088	4.8027e-06	5.81287e-05	178	178
PDK4	-0.337086	4.80339e-06	5.81287e-05	178	178
UBIAD1	-0.335116	4.82125e-06	5.83092e-05	178	178
S100A4	0.335015	4.85502e-06	5.86816e-05	178	178
SPINT2	0.334947	4.87799e-06	5.89232e-05	178	178
TIAM1	-0.334914	4.88906e-06	5.89893e-05	178	178
PDCD6IP	0.334913	4.88942e-06	5.89893e-05	178	178
KIF4A	0.33482	4.92086e-06	5.93324e-05	178	178
FSCN1	0.336714	4.92633e-06	5.93386e-05	178	178
APH1A	0.334801	4.92738e-06	5.93386e-05	178	178
DRAM2	0.33662	4.95771e-06	5.96676e-05	178	178
PRR13	0.336518	4.99216e-06	6.00456e-05	178	178
ENAM	-0.334547	5.01462e-06	6.02791e-05	178	173
MXD1	0.336409	5.02901e-06	6.04153e-05	178	178
ZDHHC9	0.334471	5.0409e-06	6.05214e-05	178	178
CDC45	0.336333	5.05518e-06	6.0656e-05	178	178
SGMS1	-0.334402	5.06502e-06	6.07372e-05	178	178
TRIM11	0.334384	5.07128e-06	6.07754e-05	178	178
RNF183	0.336214	5.09614e-06	6.10364e-05	178	178
CLDN12	0.334303	5.09965e-06	6.10414e-05	178	178
SCG2	-0.336186	5.1057e-06	6.10769e-05	178	178
ATRN	-0.334192	5.13878e-06	6.14354e-05	178	178
NAP1L1	-0.334111	5.16788e-06	6.17461e-05	178	178
NEURL4	-0.335682	5.28289e-06	6.30821e-05	178	178
MTP18	0.333742	5.30061e-06	6.32555e-05	178	178
TNRC6C	-0.335471	5.35863e-06	6.39093e-05	178	178
FAM120B	-0.333557	5.36852e-06	6.39886e-05	178	178
PIK3C3	-0.335346	5.40426e-06	6.43758e-05	178	178
RND2	-0.333272	5.47482e-06	6.5177e-05	178	178
CAV2	0.333247	5.48443e-06	6.52522e-05	178	178
STK39	0.335067	5.50689e-06	6.548e-05	178	178
LEPREL1	0.333064	5.55389e-06	6.59992e-05	178	178
KIF3B	-0.333006	5.57585e-06	6.62203e-05	178	178
CNNM2	-0.332926	5.60648e-06	6.64842e-05	178	178
TUBA4A	0.332924	5.6073e-06	6.64842e-05	178	178
APPBP2	-0.334797	5.60815e-06	6.64842e-05	178	178
GPR35	0.334752	5.62506e-06	6.66447e-05	178	178
MSLNL	0.332829	5.64391e-06	6.6828e-05	178	138
LAMB4	-0.332783	5.6621e-06	6.69845e-05	178	170
EDA	-0.33465	5.66391e-06	6.69845e-05	178	178
NEGR1	-0.334605	5.68098e-06	6.71414e-05	178	178
GPAM	-0.332726	5.68397e-06	6.71414e-05	178	178
TMEM64	-0.332577	5.74233e-06	6.77787e-05	178	178
NCALD	-0.332571	5.74477e-06	6.77787e-05	178	178
C17orf103	-0.334331	5.78694e-06	6.82355e-05	178	178
SLC9A1	0.332453	5.79147e-06	6.82482e-05	178	178
ABHD11	0.33429	5.8027e-06	6.83399e-05	178	178
NEIL2	-0.332385	5.81863e-06	6.84708e-05	178	178
PDE2A	-0.33238	5.82075e-06	6.84708e-05	178	178
KLF9	-0.333999	5.91759e-06	6.95686e-05	178	178
CHST6	0.331983	5.98108e-06	7.02732e-05	178	177
FOXD4L2	0.331951	5.99418e-06	7.03484e-05	178	170
NT5E	0.33195	5.99459e-06	7.03484e-05	178	178
PPIP5K2	-0.333779	6.00538e-06	7.04228e-05	178	178
EID1	-0.331917	6.00806e-06	7.04228e-05	178	178
MPDZ	-0.331711	6.09309e-06	7.13772e-05	178	178
EXOC1	0.331652	6.1178e-06	7.16243e-05	178	178
ESPNP	0.331419	6.21615e-06	7.27046e-05	178	155
CTAGE4	0.333262	6.21743e-06	7.27046e-05	178	178
SBNO2	0.331373	6.23549e-06	7.28726e-05	178	178
SPTBN4	-0.333175	6.2539e-06	7.30432e-05	178	178
HOXB7	0.333167	6.25747e-06	7.30432e-05	178	178
HNRNPL	0.331304	6.26507e-06	7.30888e-05	178	178
MYO19	0.333099	6.28609e-06	7.3279e-05	178	178
ZNF331	-0.333092	6.28878e-06	7.3279e-05	178	178
2021-03-11	-0.33123	6.29686e-06	7.33076e-05	178	92
OPN3	0.333069	6.29866e-06	7.33076e-05	178	178
TMEM108	-0.332952	6.34824e-06	7.38412e-05	178	178
FAM21C	-0.331025	6.38528e-06	7.42285e-05	178	178
NACC1	0.330964	6.41221e-06	7.44713e-05	178	178
DGKE	-0.332799	6.4137e-06	7.44713e-05	178	178
ZNF473	-0.33095	6.41826e-06	7.44804e-05	178	178
ATP1A1	0.330809	6.47999e-06	7.51527e-05	178	178
CDK18	0.33263	6.48627e-06	7.51814e-05	178	178
FAM123C	-0.33063	6.55988e-06	7.59901e-05	178	171
ZNF546	-0.330568	6.58754e-06	7.62659e-05	178	178
GALNT7	0.332354	6.60739e-06	7.64509e-05	178	178
RAB3C	-0.330436	6.64697e-06	7.68638e-05	178	176
MTUS2	-0.33225	6.6536e-06	7.68955e-05	178	178
HHLA2	0.33219	6.68014e-06	7.71572e-05	178	177
HEBP2	0.330341	6.68993e-06	7.71969e-05	178	178
HINT3	-0.330338	6.69138e-06	7.71969e-05	178	178
ZNF483	-0.332116	6.71346e-06	7.74064e-05	178	177
PRRT3	-0.331835	6.84054e-06	7.88257e-05	178	178
VSIG10L	0.330003	6.8456e-06	7.88381e-05	178	178
C6orf225	-0.329991	6.85105e-06	7.88548e-05	178	178
DVL1	0.329953	6.8689e-06	7.90143e-05	178	178
THEM4	-0.331752	6.87853e-06	7.9079e-05	178	178
TRIB1	0.331632	6.93342e-06	7.96638e-05	178	178
SCN2A	-0.331567	6.96398e-06	7.99685e-05	178	177
SLC10A6	-0.329645	7.01408e-06	8.0497e-05	178	174
LANCL2	-0.329615	7.02801e-06	8.06101e-05	178	178
LOC100303728	-0.331418	7.03347e-06	8.0626e-05	178	178
IKBKAP	-0.329542	7.0631e-06	8.09127e-05	178	178
PPCS	0.329535	7.06667e-06	8.09127e-05	178	178
LOC643837	-0.329489	7.08863e-06	8.10961e-05	178	178
SYT4	-0.329484	7.09088e-06	8.10961e-05	178	172
LOC728643	0.329474	7.0958e-06	8.11054e-05	178	178
SRBD1	-0.329299	7.18067e-06	8.20281e-05	178	178
ATP2B1	-0.331058	7.20396e-06	8.22465e-05	178	178
MEGF9	-0.3292	7.22899e-06	8.24847e-05	178	178
OPLAH	0.329129	7.26355e-06	8.28312e-05	178	178
CEBPB	0.329087	7.28451e-06	8.30225e-05	178	178
KRT6B	0.328972	7.3411e-06	8.36192e-05	178	172
ERC1	-0.330726	7.36481e-06	8.38409e-05	178	178
C17orf80	-0.330677	7.38881e-06	8.40657e-05	178	178
SS18	-0.328837	7.40887e-06	8.42455e-05	178	178
TBC1D14	-0.328808	7.42319e-06	8.43599e-05	178	178
FAM107A	-0.328789	7.43291e-06	8.44218e-05	178	178
NKAPL	-0.32866	7.49792e-06	8.51113e-05	178	176
CD209	-0.330388	7.53226e-06	8.5452e-05	178	178
ADM2	0.328579	7.53903e-06	8.54798e-05	178	178
NAPRT1	0.330341	7.55571e-06	8.56198e-05	178	178
KCNA2	-0.328507	7.57584e-06	8.57987e-05	178	139
ATXN10	-0.328475	7.59217e-06	8.59345e-05	178	178
GRIN3A	-0.328425	7.61805e-06	8.61781e-05	178	178
KRAS	0.328355	7.65428e-06	8.65384e-05	178	178
LOC730101	-0.330064	7.69571e-06	8.69571e-05	178	178
RGAG4	-0.330035	7.71093e-06	8.70794e-05	178	178
ACTG1	0.328205	7.73222e-06	8.727e-05	178	178
FXYD6	-0.329973	7.74256e-06	8.73367e-05	178	178
ZBTB7A	0.329922	7.76882e-06	8.75826e-05	178	178
SLC25A24	0.329913	7.77321e-06	8.75826e-05	178	178
FRMD8	0.329898	7.78089e-06	8.76192e-05	178	178
ABCA12	0.327961	7.86036e-06	8.84637e-05	178	173
CADM1	-0.329713	7.87695e-06	8.86e-05	178	178
GABRP	0.329651	7.90922e-06	8.89124e-05	178	177
KIAA1908	-0.327826	7.93238e-06	8.91221e-05	178	178
PPIA	0.329583	7.94498e-06	8.92129e-05	178	178
CCBL2	0.329562	7.95618e-06	8.9288e-05	178	178
NRSN2	-0.327589	8.06025e-06	9.04047e-05	178	178
ZNF510	-0.327574	8.06835e-06	9.04442e-05	178	178
DUSP4	0.32932	8.08498e-06	9.05488e-05	178	178
LCN1	0.327536	8.08901e-06	9.05488e-05	178	110
PXMP4	-0.327531	8.09142e-06	9.05488e-05	178	178
WNT10A	0.327518	8.09896e-06	9.05819e-05	178	178
TNNT2	0.327502	8.10776e-06	9.06291e-05	178	171
TRIM7	0.327456	8.13259e-06	9.08333e-05	178	178
UTP20	-0.329226	8.13522e-06	9.08333e-05	178	178
MDC1	-0.327442	8.14036e-06	9.08395e-05	178	178
ATG16L1	0.327419	8.1532e-06	9.09314e-05	178	178
SLC16A12	-0.329154	8.17424e-06	9.11147e-05	178	177
SKA3	0.329139	8.1823e-06	9.11531e-05	178	178
MDN1	-0.327309	8.21357e-06	9.145e-05	178	178
NRADDP	0.327232	8.25615e-06	9.18723e-05	178	174
SLC30A4	-0.32722	8.26303e-06	9.18971e-05	178	178
TBC1D20	-0.327159	8.29681e-06	9.21718e-05	178	178
MAP1B	-0.328928	8.29705e-06	9.21718e-05	178	178
LRRC42	0.327144	8.30522e-06	9.22108e-05	178	178
HECTD3	0.327114	8.32228e-06	9.23408e-05	178	178
ST6GALNAC1	0.328875	8.32627e-06	9.23408e-05	178	178
ZFYVE9	-0.328851	8.33916e-06	9.24319e-05	178	178
OR2L13	-0.327018	8.37618e-06	9.27902e-05	178	79
PYGB	0.328622	8.46669e-06	9.37404e-05	178	178
C1orf59	0.326767	8.51819e-06	9.42578e-05	178	178
CDKL2	-0.328445	8.56596e-06	9.47334e-05	178	178
KRT23	0.328413	8.58402e-06	9.488e-05	178	177
ALDH9A1	-0.328249	8.67728e-06	9.58573e-05	178	178
PPARD	0.328207	8.70167e-06	9.6073e-05	178	178
RNF115	-0.326409	8.72552e-06	9.62826e-05	178	178
CENPW	0.328096	8.76536e-06	9.66683e-05	178	178
CXXC4	-0.326323	8.77633e-06	9.67353e-05	178	171
LOC441294	0.326299	8.7901e-06	9.68331e-05	178	178
PGR	-0.32626	8.81334e-06	9.70351e-05	178	177
PAK3	-0.327924	8.86547e-06	9.75016e-05	178	178
SLC44A1	0.326172	8.86557e-06	9.75016e-05	178	178
RFESD	-0.327849	8.90906e-06	9.79253e-05	178	178
C8orf42	-0.326022	8.95505e-06	9.83762e-05	178	178
DMXL1	-0.325988	8.97571e-06	9.85484e-05	178	178
MAPK3	0.327694	9.00063e-06	9.87538e-05	178	178
ERO1LB	-0.327688	9.00441e-06	9.87538e-05	178	178
TFAP2E	0.325928	9.01161e-06	9.8778e-05	178	178
ST6GALNAC5	-0.327622	9.04358e-06	9.90561e-05	178	178
GSN	0.325869	9.04699e-06	9.90561e-05	178	178
ZNF346	-0.32576	9.11362e-06	9.97303e-05	178	178
TCHP	-0.327485	9.12496e-06	9.97992e-05	178	178
SCPEP1	-0.327426	9.16078e-06	0.000100136	178	178
CLMN	0.325664	9.17221e-06	0.000100205	178	178
ZDHHC7	0.325573	9.22843e-06	0.000100759	178	178
POU2F3	0.325565	9.23313e-06	0.000100759	178	176
RAG1AP1	0.327292	9.24187e-06	0.000100799	178	178
DMGDH	-0.327226	9.28202e-06	0.000101181	178	178
HIST2H2AA3	0.327151	9.32755e-06	0.000101538	178	178
RTN4R	0.327151	9.32755e-06	0.000101538	178	178
PAR-SN	-0.327147	9.33016e-06	0.000101538	178	178
C9orf4	-0.325387	9.34396e-06	0.000101632	178	137
PHLDA1	0.3271	9.3589e-06	0.000101739	178	178
KRTCAP3	0.327004	9.41793e-06	0.000102297	178	178
COX10	-0.327	9.42057e-06	0.000102297	178	178
CCDC68	0.325252	9.42826e-06	0.000102324	178	178
ARL6IP6	0.325171	9.4799e-06	0.000102828	178	178
VSIG1	0.326817	9.53441e-06	0.000103363	178	177
MPP1	-0.325066	9.54625e-06	0.000103434	178	178
FAM19A2	-0.32673	9.58914e-06	0.000103842	178	177
SLC26A11	-0.324949	9.62102e-06	0.00010413	178	178
RAB5A	0.324941	9.62638e-06	0.000104131	178	178
NKIRAS2	0.324922	9.63892e-06	0.00010421	178	178
EFNA1	0.326621	9.65764e-06	0.000104355	178	178
CHRNB2	-0.326577	9.68598e-06	0.000104604	178	178
C2orf7	-0.326551	9.70221e-06	0.000104722	178	178
CIRBP	-0.324796	9.72e-06	0.000104857	178	178
RALY	0.324664	9.80591e-06	0.000105726	178	178
LRRN1	0.324644	9.81914e-06	0.000105811	178	178
BMPER	-0.326298	9.86455e-06	0.000106243	178	177
LASS3	-0.324556	9.87706e-06	0.0001063	178	120
ARL15	-0.32455	9.88062e-06	0.0001063	178	178
TGFBR3	-0.324502	9.9122e-06	0.000106582	178	178
NRXN3	-0.326211	9.92108e-06	0.000106619	178	178
ZNF397	-0.324417	9.96846e-06	0.00010707	178	178
KCNA1	-0.324222	1.00992e-05	0.000108416	178	162
LOC400657	-0.324174	1.01315e-05	0.000108704	178	178
HSPB11	0.325841	1.01644e-05	0.000108997	178	178
B4GALNT3	0.324005	1.02456e-05	0.000109809	178	178
DRD4	0.323969	1.02702e-05	0.000110013	178	173
HSPA1L	-0.325658	1.02868e-05	0.000110076	178	178
CAPS	0.32394	1.02907e-05	0.000110076	178	178
NHSL2	-0.323936	1.02929e-05	0.000110076	178	178
CPEB4	-0.325611	1.03183e-05	0.000110289	178	178
EPPK1	0.323887	1.03264e-05	0.000110316	178	178
ZDHHC17	-0.323847	1.03542e-05	0.000110509	178	178
RPL17	-0.323845	1.03557e-05	0.000110509	178	178
DCLK2	-0.323759	1.04149e-05	0.000111081	178	178
TEX261	-0.323744	1.04251e-05	0.00011113	178	178
RETN	0.323691	1.04621e-05	0.000111464	178	167
SGOL1	0.323659	1.04846e-05	0.000111644	178	177
ENPP3	-0.323632	1.05035e-05	0.000111785	178	172
ITGA2	0.32533	1.05093e-05	0.000111787	178	178
HDGFRP3	-0.325309	1.0524e-05	0.000111882	178	178
ZNF275	-0.323594	1.05299e-05	0.000111885	178	178
TFPI	0.325251	1.05635e-05	0.000112182	178	178
XPO4	-0.325121	1.06534e-05	0.000113076	178	178
KIF20A	0.325041	1.07097e-05	0.000113613	178	178
ZBTB39	-0.32327	1.07585e-05	0.000114045	178	178
ZNF706	0.323265	1.0762e-05	0.000114045	178	178
DNAH6	-0.324911	1.08008e-05	0.000114353	178	178
MRPS6	0.323209	1.08026e-05	0.000114353	178	178
IRF7	0.324896	1.08112e-05	0.000114383	178	178
LOC643008	0.323156	1.084e-05	0.000114626	178	178
TXNDC15	-0.324821	1.08639e-05	0.00011479	178	178
LOC100130932	0.324813	1.08699e-05	0.00011479	178	178
PNPLA7	-0.324809	1.08729e-05	0.00011479	178	178
LGALS7B	0.323094	1.0885e-05	0.000114856	178	147
ZDBF2	-0.323063	1.09076e-05	0.000114972	178	178
NEK2	0.32476	1.09076e-05	0.000114972	178	178
ZFP3	-0.324651	1.0985e-05	0.000115726	178	178
NR1I2	0.324509	1.10875e-05	0.000116744	178	177
RCC1	0.322767	1.11233e-05	0.000117059	178	178
CENPA	0.324389	1.11739e-05	0.000117528	178	177
GPX1	0.322646	1.12132e-05	0.000117878	178	178
ZSCAN5A	-0.322544	1.12892e-05	0.000118615	178	178
RASA4	-0.324153	1.13469e-05	0.000119122	178	178
SF3B4	0.322463	1.13496e-05	0.000119122	178	178
CCDC25	-0.322443	1.13649e-05	0.000119182	178	178
RNF39	0.324126	1.13673e-05	0.000119182	178	178
RAPGEF6	-0.322346	1.1438e-05	0.00011986	178	178
C6orf176	-0.32224	1.15186e-05	0.00012064	178	173
ISCA1P1	-0.322093	1.1631e-05	0.000121753	178	178
DSCAM	-0.32208	1.16406e-05	0.000121789	178	162
RNF20	-0.32206	1.16561e-05	0.000121849	178	178
DHRS9	0.323736	1.16586e-05	0.000121849	178	178
LOC219347	-0.323704	1.16828e-05	0.000122037	178	178
HOXB9	0.322	1.17024e-05	0.000122178	178	176
TRIM31	0.32192	1.17643e-05	0.000122758	178	176
GIMAP6	-0.321852	1.18173e-05	0.000123246	178	178
MGC16275	-0.321698	1.19381e-05	0.000124441	178	178
GRHL2	0.323351	1.19537e-05	0.000124538	178	177
SLC44A4	0.323319	1.19785e-05	0.00012473	178	178
USP43	0.323232	1.20464e-05	0.000125363	178	178
FOXD1	0.321554	1.20519e-05	0.000125363	178	177
CTSE	0.323206	1.20664e-05	0.000125399	178	177
PABPC5	-0.323204	1.20681e-05	0.000125399	178	177
SLC8A2	-0.321469	1.21196e-05	0.000125868	178	176
ASCL2	-0.32142	1.21589e-05	0.00012621	178	177
STAT4	-0.321404	1.21716e-05	0.000126275	178	178
GRIA2	-0.321377	1.21935e-05	0.000126392	178	172
KIF18A	0.321374	1.21956e-05	0.000126392	178	178
THAP5	-0.321276	1.22754e-05	0.000127152	178	178
GINS1	0.321238	1.23055e-05	0.000127398	178	178
DGAT1	0.321223	1.23176e-05	0.000127456	178	178
SPATA7	-0.321109	1.24108e-05	0.000128353	178	178
NSDHL	0.321021	1.24827e-05	0.000129029	178	178
CALM2	0.320992	1.2507e-05	0.000129213	178	178
SPRR1B	0.320934	1.25548e-05	0.000129639	178	163
NAT2	0.320916	1.25694e-05	0.000129722	178	167
ZCWPW2	-0.322513	1.26207e-05	0.000130184	178	178
C20orf117	-0.322496	1.26346e-05	0.000130253	178	178
PRR5-ARHGAP8	0.320828	1.26424e-05	0.000130253	178	174
FUT6	0.320822	1.26472e-05	0.000130253	178	176
ZNF829	-0.32079	1.26737e-05	0.000130458	178	173
HNRNPAB	0.320711	1.27404e-05	0.000131077	178	178
SIAH1	0.322323	1.27762e-05	0.000131326	178	178
MXD3	0.322321	1.2778e-05	0.000131326	178	178
TMEM192	-0.320533	1.289e-05	0.000132409	178	178
ASL	0.322104	1.29584e-05	0.000133042	178	178
PKIG	-0.320386	1.30151e-05	0.000133555	178	178
RIMBP2	-0.320355	1.30415e-05	0.000133756	178	176
PSMA4	0.320347	1.30487e-05	0.000133761	178	178
HS6ST3	-0.32022	1.31582e-05	0.000134813	178	174
AAK1	-0.321847	1.31756e-05	0.000134887	178	178
PREX1	-0.321838	1.31828e-05	0.000134887	178	178
TP53INP1	-0.32183	1.31901e-05	0.000134887	178	178
ADORA2A	-0.32018	1.31926e-05	0.000134887	178	178
DTX4	0.321727	1.32773e-05	0.000135682	178	178
FLJ16779	0.320054	1.33023e-05	0.000135867	178	174
HRASLS2	0.319973	1.3373e-05	0.000136519	178	172
SMCR7L	-0.319955	1.33888e-05	0.000136568	178	178
NT5C	0.319942	1.33996e-05	0.000136568	178	178
TUBB2C	0.321585	1.33999e-05	0.000136568	178	178
MYO1B	-0.321579	1.34054e-05	0.000136568	178	178
MCART6	-0.321553	1.34275e-05	0.000136723	178	178
MOCS2	-0.321442	1.35236e-05	0.00013763	178	178
COPG	0.319699	1.36147e-05	0.000138486	178	178
PRUNE2	-0.319665	1.36457e-05	0.00013873	178	178
GAR1	0.321266	1.36783e-05	0.000138982	178	178
UNC80	-0.319621	1.36846e-05	0.000138982	178	176
STAP2	0.319586	1.37161e-05	0.000139231	178	178
TOP3A	-0.321106	1.38196e-05	0.00014021	178	178
ZNF843	-0.32103	1.38879e-05	0.00014083	178	177
KCNA3	-0.320938	1.39699e-05	0.000141589	178	177
BFAR	0.3209	1.40044e-05	0.000141866	178	178
PXK	-0.320872	1.40293e-05	0.000142012	178	178
TSPYL5	-0.320868	1.40331e-05	0.000142012	178	178
C1QTNF9	-0.319138	1.41243e-05	0.000142861	178	165
DENND2D	0.320747	1.4143e-05	0.000142977	178	178
CLCN1	0.319088	1.41704e-05	0.000143182	178	173
SCNM1	0.320693	1.41914e-05	0.000143321	178	178
ILDR1	0.319052	1.4204e-05	0.000143374	178	178
TTC9	0.320634	1.42459e-05	0.000143724	178	178
PEX5L	-0.318983	1.42685e-05	0.000143878	178	152
ATG2B	-0.318956	1.42932e-05	0.000144054	178	178
C14orf73	0.320561	1.43123e-05	0.000144173	178	178
TINAG	0.318883	1.43619e-05	0.000144599	178	158
POLR3F	-0.318813	1.44279e-05	0.00014519	178	178
TTLL7	-0.318761	1.44761e-05	0.000145601	178	178
NUF2	0.318725	1.45102e-05	0.00014585	178	178
SLC26A2	-0.320338	1.45191e-05	0.00014585	178	178
MMRN1	-0.320334	1.45231e-05	0.00014585	178	178
SETDB2	-0.320278	1.45748e-05	0.000146295	178	178
MBD1	-0.31854	1.46868e-05	0.000147345	178	178
NPAS2	0.318416	1.48064e-05	0.000148469	178	178
H2AFZ	0.318221	1.49955e-05	0.000150289	178	178
GPRC5D	0.319785	1.50436e-05	0.000150695	178	178
MAP3K12	-0.319666	1.51588e-05	0.000151773	178	178
ZSCAN18	-0.319589	1.52334e-05	0.000152442	178	178
OR7E91P	0.317896	1.53163e-05	0.000153194	178	161
ZSCAN2	-0.317838	1.53744e-05	0.000153698	178	178
RGS9	-0.317814	1.53989e-05	0.000153865	178	178
PPDPF	0.317791	1.54214e-05	0.000154011	178	178
EGOT	0.317769	1.54434e-05	0.000154128	178	172
AMN	0.31937	1.54486e-05	0.000154128	178	177
EZH2	0.319295	1.55224e-05	0.000154786	178	178
PPAPDC1A	0.319276	1.55414e-05	0.000154897	178	177
COQ7	-0.317541	1.56742e-05	0.000156137	178	178
LMO3	-0.319136	1.56816e-05	0.000156137	178	178
B3GNT7	0.31908	1.57372e-05	0.000156612	178	178
TMEM198	-0.319051	1.57672e-05	0.000156831	178	178
SYT14	-0.317371	1.58487e-05	0.000157563	178	167
H3F3B	0.318929	1.58899e-05	0.000157878	178	178
BTBD9	-0.318923	1.58963e-05	0.000157878	178	178
GDPD2	0.317204	1.60211e-05	0.000159036	178	172
NCRNA00181	-0.31871	1.61139e-05	0.000159862	178	177
TNFSF10	0.318704	1.61204e-05	0.000159862	178	178
CYB5D2	-0.318666	1.61599e-05	0.000160173	178	178
HECTD2	-0.317043	1.61895e-05	0.000160386	178	178
ATP8A1	-0.316993	1.62421e-05	0.000160827	178	178
CBX5	-0.316984	1.62516e-05	0.000160841	178	178
NDUFS5	0.316963	1.62745e-05	0.000160974	178	178
[truncated: 4,507 more rows]
