# Supplementary material for: Upregulated CD58 is associated with clinicopathological characteristics and poor prognosis of patients with pancreatic ductal adenocarcinoma
Source: Cancer Cell Int. 2021 Jun 30;21:327. doi: 10.1186/s12935-021-02037-0 (PMC8243423; doi:10.1186/s12935-021-02037-0)
Supplement: Supplementary file 4 — Additional file 4: Table S2. CD58 functional enrichment analysis and KEGG pathway analysis. [file 12935_2021_2037_MOESM4_ESM.xlsx]

## Sheet: BP
Category	Term	Count	PValue	Genes	Fold Enrichment
GOTERM_BP_DIRECT	GO:0098609~cell-cell adhesion	30	1.23156e-11	LAD1, TES, TACSTD2, F11R, EVPL, FAM129B, LDHA, BAIAP2L1, PPP1R13L, TRIM29, PERP, EFHD2, TNKS1BP1, EPS8L1, SFN, S100A11, VASP, ANXA2, ARHGEF16, CGN, YWHAZ, GPRC5A, KRT18, CTTN, GIPC1, CAPZA1, ELMO2, TAGLN2, PLEC, EPHA2	4.65888
GOTERM_BP_DIRECT	GO:0008544~epidermis development	14	9.65566e-08	COL17A1, LAMB3, LAMC2, OVOL1, CST6, EVPL, KLK7, NTF4, SCEL, KRT17, KRT16, COL7A1, KRT15, GJB5	6.93168
GOTERM_BP_DIRECT	GO:0031581~hemidesmosome assembly	6	5.03655e-06	COL17A1, CD151, LAMB3, ITGB4, LAMC2, PLEC	21.0426
GOTERM_BP_DIRECT	GO:0090002~establishment of protein localization to plasma membrane	9	5.40965e-06	TSPAN15, JUP, TTC7B, TTC7A, PKP3, F11R, EZR, CLASP2, S100A10	9.01826
GOTERM_BP_DIRECT	GO:0007165~signal transduction	48	0.000226738	BCAR3, RALA, RALB, CLIC3, SDC4, SLC44A2, SRC, CABP4, ITPR1, CREBL2, MST1R, SRI, TXN, PPP3CB, GNG5, TFG, ERBB2, TSPO, SFN, CLIC1, S100A11, CAP1, FGFBP1, ANXA1, JUP, PRKCE, ANXA5, PLAUR, TNFRSF10B, NRG2, ARHGAP27, RGMB, YWHAZ, NET1, INPP4B, CLDN4, RAP2B, GPRC5A, TRAF4, KRT17, ITPKA, NMU, S100A6, TRIP10, ULK2, PPARG, AGRN, TNFRSF21	1.73996
GOTERM_BP_DIRECT	GO:0030036~actin cytoskeleton organization	12	0.000269273	CAP1, INF2, NUAK2, ABLIM3, ITPKA, TRIP10, PLEK2, RAC1, CORO2A, TMSB10, WASF3, PDLIM7	3.88479
GOTERM_BP_DIRECT	GO:0006605~protein targeting	7	0.000287241	GIPC1, AKAP6, AP1S3, RHOD, YWHAZ, ZDHHC3, PML	7.55376
GOTERM_BP_DIRECT	GO:0001843~neural tube closure	9	0.000468696	VASP, ST14, RALA, STIL, SDC4, SPINT1, LMO4, BCL10, CELSR1	4.91905
GOTERM_BP_DIRECT	GO:0043066~negative regulation of apoptotic process	24	0.000563941	TFAP2A, NQO1, STAT5B, STIL, ANXA1, SMAD3, HDAC1, SRC, GSTP1, ANXA5, AMIGO2, PLAUR, WNT7A, TGFA, CIB1, YWHAZ, FAM129B, KRT18, NUAK2, PDCD10, ID1, WNK3, TAF9B, HTATIP2	2.21988
GOTERM_BP_DIRECT	GO:0042060~wound healing	9	0.000607149	SMAD3, CDH3, SDC4, ERBB2, C6ORF89, SDC1, TGFA, CELSR1, EREG	4.73459

## Sheet: CC
Category	Term	Count	PValue	Genes	Fold Enrichment
GOTERM_CC_DIRECT	GO:0070062~extracellular exosome	138	1.4107e-17	IL1RN, CIB1, F11R, LGALS3, BAIAP2L1, CAPNS1, TFG, CAPN2, PRSS8, EPHB4, SLC39A4, ARRDC1, KRT8, KRT7, LIFR, ACTN4, HDHD2, SDCBP2, SULT2B1, EML5, SPINT1, S100A6, SMS, TAGLN2, EZR, GPLD1, PADI1, TTYH3, BHLHB9, SDC4, STXBP2, TACSTD2, TXN, EVPL, MYL12A, ACAT1, FUT3, MYL12B, SEC14L2, EFNB1, LDHA, C5, RRAS, S100A16, PRKAR2B, PDCD10, MYH14, SFN, TSPAN1, S100A11, S100A10, PROM2, VASP, ST14, JUP, SMURF1, EP…	2.04262
GOTERM_CC_DIRECT	GO:0005913~cell-cell adherens junction	35	4.70712e-13	LAD1, TES, SRC, F11R, EVPL, FAM129B, LDHA, BAIAP2L1, CDH3, PPP1R13L, TRIM29, EFHD2, CTNNA1, TNKS1BP1, EPS8L1, SFN, CLIC1, S100A11, VASP, ANXA1, JUP, ANXA2, ARHGEF16, CGN, YWHAZ, GPRC5A, KRT18, CTTN, GIPC1, CAPZA1, TAGLN2, PKP3, EZR, PLEC, EPHA2	4.50853
GOTERM_CC_DIRECT	GO:0005886~plasma membrane	154	1.63935e-09	SLC46A1, IL1RN, TES, CIB1, CELSR1, F11R, LGALS3, CNST, BAIAP2L1, CDH3, CAPNS1, LIPH, CAPN2, PRSS8, SLC16A3, EPHB4, SLC39A4, EPM2A, ARRDC1, PRKCE, ACSL6, TTC7B, LIFR, TTC7A, SDCBP2, CLDN4, SPINT1, MALL, ADAM8, PKP3, EZR, EPHA2, COL17A1, SEMA7A, TTYH3, CD151, SDC4, IGSF3, STXBP2, ITPR1, TGFA, SLC41A1, CD99L2, MST1R, BCL10, EFNA5, EFNA4, IGSF9, EFNB1, RRAS, S100A16, IRAK2, PRKAR2B, PDCD10, KCNN3, KC…	1.55485
GOTERM_CC_DIRECT	GO:0005925~focal adhesion	29	2.85254e-07	RALA, CD151, TES, SDC4, CD99L2, RRAS, CTNNA1, CAPN2, ITGB6, RAC1, PDLIM7, CLASP2, VASP, CAP1, ANXA1, ZNF185, JUP, ITGA3, ANXA5, PLAUR, ZFYVE21, ACTN4, YWHAZ, CTTN, TRPV4, SDC1, EZR, PLEC, EPHA2	3.08596
GOTERM_CC_DIRECT	GO:0031982~vesicle	13	5.99459e-05	ANXA1, ANXA2, GSTP1, RAB39B, CIB1, RAB11A, TUBA1C, GPRC5A, TAGLN2, EZR, KCNN4, CLIC1, TSPAN1	4.22574
GOTERM_CC_DIRECT	GO:0005856~cytoskeleton	23	9.74095e-05	VASP, JUP, MVP, PRKCE, RHOF, EVPL, SSH3, SYNE1, FAM83H, BAIAP2L1, CTTN, TRAF4, KRT16, TTC21B, CAPZA1, JMY, TRIP10, TNKS1BP1, PLEK2, EZR, WASF3, PLEC, MPZL2	2.57943
GOTERM_CC_DIRECT	GO:0030659~cytoplasmic vesicle membrane	12	0.000227738	RALA, GPRC5A, ANXA1, AHNAK2, ULK2, SFN, AP1S3, SNX7, YWHAZ, RAB8A, RAB11A, MFSD10	3.9626
GOTERM_CC_DIRECT	GO:0048471~perinuclear region of cytoplasm	31	0.000234624	HDAC1, SRC, MVP, TGFA, AKAP6, LAMC2, CIB1, CASC3, BCL10, CDC20, PRKAR2B, ERBB2, MAL2, CLIC1, TSPAN1, ANXA2, ITGA3, PRKCE, ANGEL1, ACTN4, RAB11A, SLC8A3, RAD51, KRT18, INF2, TRAF4, KIAA0101, S100A6, TRIP10, PPARG, EZR	2.07702
GOTERM_CC_DIRECT	GO:0019897~extrinsic component of plasma membrane	6	0.000276918	ST14, ANXA2, PRSS8, RAC1, PRSS22, S100A10	9.98575
GOTERM_CC_DIRECT	GO:0071944~cell periphery	7	0.000306394	KRT19, KRT18, KRT17, ITGA3, PRKCE, CIB1, EZR	7.46798

## Sheet: MF
Category	Term	Count	PValue	Genes	Fold Enrichment
GOTERM_MF_DIRECT	GO:0098641~cadherin binding involved in cell-cell adhesion	34	1.17607e-13	LAD1, TES, SRC, F11R, EVPL, FAM129B, LDHA, BAIAP2L1, PPP1R13L, TRIM29, EFHD2, CTNNA1, TNKS1BP1, EPS8L1, SFN, CLIC1, S100A11, VASP, ANXA1, JUP, ANXA2, ARHGEF16, CGN, YWHAZ, GPRC5A, KRT18, CTTN, GIPC1, CAPZA1, TAGLN2, PKP3, EZR, PLEC, EPHA2	4.86278
GOTERM_MF_DIRECT	GO:0005515~protein binding	252	3.67855e-05	CDA, IL1RN, TES, F11R, FAM110A, CDC20, LGALS3, CNST, BAIAP2L1, TFG, CAPNS1, TRIM29, PRSS8, AP1S3, EPHB4, ARL14, ARRDC1, PRKCE, KRT8, DNTTIP1, ZFYVE21, KRT7, ACTN4, HDHD2, UNC13D, EREG, SULT2B1, INPP4B, MALL, SIK3, ULK2, TAGLN2, EZR, EPHA2, SDC4, STXBP2, CDCA8, TGFA, CD99L2, TXN, BCL10, MST1R, MYL12A, KLK6, MYL12B, C5, LDHA, NUAK2, RRAS, S100A16, PRKAR2B, PDCD10, SFN, SNX7, KCNN4, TSPAN1, S100A11,…	1.18977
GOTERM_MF_DIRECT	GO:0004859~phospholipase inhibitor activity	5	9.51458e-05	ANXA1, ANXA2, ANXA3, ANXA5, ANXA2P2	18.853
GOTERM_MF_DIRECT	GO:0003779~actin binding	19	0.000143984	VASP, CAP1, MARCKSL1, ACTN4, CGN, SSH3, SYNE1, BAIAP2L1, INF2, ABLIM3, GIPC1, TRPV4, CAPZA1, JMY, EPS8L1, VILL, EZR, WASF3, PLEC	2.83474
GOTERM_MF_DIRECT	GO:0042803~protein homodimerization activity	35	0.000186932	CDA, BHLHB9, PLD6, ACAT1, SYNE1, MYOM3, DMBX1, IRAK2, S100A16, PDCD10, HSF2, HES1, S100A11, S100A10, TFAP2A, ANXA1, SMAD3, JUP, EPHX2, ACSL6, DNTTIP1, ACTN4, SDCBP2, PML, TBX15, GALE, TP53I3, RABEP1, GSTA4, GIPC1, ID1, S100A6, PFKM, MGLL, FGFR1	1.98861
GOTERM_MF_DIRECT	GO:0005198~structural molecule activity	16	0.00098354	LAD1, ANXA1, LAMB3, JUP, KRT8, CLTB, KRT7, EVPL, TUBA1C, KRT19, CLDN4, KRT18, KRT17, KRT16, KRT15, CTNNA1	2.68675
GOTERM_MF_DIRECT	GO:0019899~enzyme binding	18	0.00305283	NCOA1, HDAC1, SRC, PRKCE, DIS3L, ACSL6, PLAUR, MST1R, CASC3, BCL10, HDHD2, ACAT1, CDC20, TSPAN15, PPP3CB, TNKS1BP1, PPARG, RAC1	2.24198
GOTERM_MF_DIRECT	GO:0044548~S100 protein binding	4	0.00330031	ANXA2, S100A6, EZR, S100A11	12.762
GOTERM_MF_DIRECT	GO:0019834~phospholipase A2 inhibitor activity	3	0.00335277	ANXA1, ANXA2, ANXA3	31.1075
GOTERM_MF_DIRECT	GO:0019903~protein phosphatase binding	7	0.00399043	PPP1R3G, STAT5B, JUP, MVP, ERBB2, PPARG, KCNN4	4.60852

## Sheet: pathway
Category	Term	PValue	Count	Genes	Fold Enrichment
KEGG_PATHWAY	hsa05200:Pathways in cancer	9.87427e-05	24	STAT5B, RALA, RALB, SMAD3, LAMB3, JUP, HDAC1, ITGA3, GSTP1, SLC2A1, WNT7A, TGFA, LAMC2, PML, RAD51, GNG5, TFG, TRAF4, GNG7, ERBB2, CTNNA1, PPARG, RAC1, FGFR1	2.44239
KEGG_PATHWAY	hsa04530:Tight junction	0.000285116	10	CLDN4, CTTN, SRC, PRKCE, MYH14, ACTN4, CGN, F11R, MYL12A, MYL12B	4.59703
KEGG_PATHWAY	hsa04360:Axon guidance	0.00118028	11	EFNB1, SEMA7A, PPP3CB, ABLIM3, SEMA4B, RAC1, EFNA5, RHOD, EFNA4, EPHB4, EPHA2	3.46406
KEGG_PATHWAY	hsa04520:Adherens junction	0.00180871	8	SMAD3, SRC, ERBB2, CTNNA1, ACTN4, RAC1, WASF3, FGFR1	4.50639
KEGG_PATHWAY	hsa05205:Proteoglycans in cancer	0.00402315	13	SDC4, SRC, PLAUR, ITPR1, WNT7A, CTTN, RRAS, ERBB2, SDC1, RAC1, EZR, EIF4B, FGFR1	2.59962
KEGG_PATHWAY	hsa04510:Focal adhesion	0.00509514	13	VASP, LAMB3, ITGB4, SRC, ITGA3, LAMC2, ACTN4, MYL12A, MYL12B, ERBB2, CAPN2, ITGB6, RAC1	2.5239
KEGG_PATHWAY	hsa05212:Pancreatic cancer	0.00530814	7	RALA, RAD51, SMAD3, RALB, ERBB2, TGFA, RAC1	4.30707
KEGG_PATHWAY	hsa04512:ECM-receptor interaction	0.00570684	8	SDC4, LAMB3, ITGA3, ITGB4, SDC1, LAMC2, ITGB6, AGRN	3.67763
KEGG_PATHWAY	hsa04670:Leukocyte transendothelial migration	0.00766534	9	VASP, CLDN4, CTNNA1, ACTN4, RAC1, F11R, EZR, MYL12A, MYL12B	3.12998
KEGG_PATHWAY	hsa04810:Regulation of actin cytoskeleton	0.0152842	12	RRAS, SRC, ITGA3, ITGB4, ACTN4, RAC1, ITGB6, EZR, SSH3, MYL12A, FGFR1, MYL12B	2.28538
